# Supplementary material for: Belowground Chemical Interactions: An Insight Into Host-Specific Behavior of Globodera spp. Hatched in Root Exudates From Potato and Its Wild Relative, Solanum sisymbriifolium
Source: Front Plant Sci. 2022 Jan 12;12:802622. doi: 10.3389/fpls.2021.802622 (PMC8791010; doi:10.3389/fpls.2021.802622)
Supplement: Supplementary file 3 [file Table_3.XLSX]

## Sheet: DEGs_DSvsINN
DEGs between DS and INN (Log2 FC>=1, padj < 0.01)
SeqName	Description	GO Names	log2FoldChange	padj
GPALN_007683	Phospholipase A2 domain-containing protein	P:phospholipid metabolic process; P:arachidonic acid secretion; F:phospholipase A2 activity	-1.00077	0.00546907
GPALN_010475	---NA---		-1.00378	1.71952e-14
GPALN_004566	Interleukin-17 family-containing protein	P:positive regulation of locomotion; P:response to oxygen levels; F:cytokine activity; C:extracellular region	-1.0086	5.99173e-18
GPALN_012331	cytochrome B5-like protein	P:lipid biosynthetic process; F:oxidoreductase activity; F:metal ion binding; C:membrane	-1.01715	0.000130133
GPALN_011535	scaffolding protein, 1-phosphatidylinositol-3-phosphate 5-kinase	P:intracellular signal transduction; P:macromolecule metabolic process; P:phosphatidylinositol phosphorylation; F:1-phosphatidylinositol-3-phosphate 5-kinase activity; F:ATP binding; F:hydrolase activity; F:metal ion binding; C:membrane	-1.02564	0.000491497
GPALN_013634	---NA---		-1.02901	2.58487e-09
GPALN_010716	nematode cuticle collagen domain protein	P:anatomical structure development; F:structural constituent of cuticle; C:collagen and cuticulin-based cuticle extracellular matrix	-1.03464	0.000302255
GPALN_005576	Neuropeptide receptor 15	P:G protein-coupled receptor signaling pathway; F:G protein-coupled receptor activity; C:integral component of membrane	-1.03591	1.7832e-07
GPALN_003370	unknown		-1.03955	0.000188866
GPALN_013600	ARD/ARD' family protein	P:L-methionine salvage from methylthioadenosine; P:oxidation-reduction process; F:acireductone dioxygenase [iron(II)-requiring] activity; C:nucleus; C:cytoplasm	-1.04347	4.39014e-09
GPALN_005818	Protein CBG01832	C:membrane; C:integral component of membrane	-1.04921	0.00546561
GPALN_007553	sortilin-related receptor-like	F:protein binding	-1.05504	0.00899589
GPALN_002174	---NA---		-1.05581	3.7223e-06
GPALN_009047	hypothetical protein FO519_007245	C:membrane	-1.05821	3.90082e-09
GPALN_012096	---NA---	F:calcium ion binding	-1.06079	1.40526e-07
GPALN_005198	DOMON domain-containing protein	P:oxidation-reduction process; C:membrane; C:integral component of membrane	-1.0612	7.43248e-06
GPALN_010806	---NA---		-1.06613	2.07291e-09
GPALN_010799	---NA---		-1.07968	0.00729016
GPALN_003401	Hypothetical predicted protein		-1.0893	7.14458e-05
GPALN_005074	S-antigen protein	C:membrane; C:integral component of membrane	-1.09108	4.77543e-05
GPALN_005820	---NA---		-1.09293	0.00455296
GPALN_014804	cytochrome P450 4C1-like	P:oxidation-reduction process; F:monooxygenase activity; F:iron ion binding; F:oxidoreductase activity, acting on paired donors, with incorporation or reduction of molecular oxygen; F:heme binding	-1.09553	0.000299496
GPALN_003942	putative effector protein		-1.10108	0.00161774
GPALN_011161	Protein C23H3.2, isoform a	C:membrane; C:integral component of membrane	-1.10227	2.991e-09
GPALN_010059	Fatty acid-binding protein homolog 4	F:lipid binding; C:extracellular region; C:membrane; C:integral component of membrane	-1.10504	5.82483e-07
GPALN_003606	---NA---		-1.10573	2.50704e-10
GPALN_013938	Phenylalanine-4-hydroxylase, PAH1	P:reproduction; P:L-phenylalanine catabolic process; P:tryptophan catabolic process; P:tyrosine biosynthetic process; P:response to oxidative stress; P:determination of adult lifespan; P:collagen and cuticulin-based cuticle development; P:melanin biosynthetic process; P:oxidation-reduction process; F:phenylalanine 4-monooxygenase activity; F:tryptophan 5-monooxygenase activity; F:iron ion binding…	-1.10845	6.78641e-13
GPALN_010428	Protein CBG06429	P:signal transduction; F:hormone activity; C:extracellular region	-1.11093	2.80058e-05
GPALN_001097	Protein ced-11	P:apoptotic process; C:cellular anatomical entity	-1.11149	1.53699e-05
GPALN_011489	Protein CBG00994	C:membrane; C:integral component of membrane	-1.12068	6.20931e-06
GPALN_000170	inositol transporter 4 domain protein	P:transmembrane transport; F:transmembrane transporter activity; C:integral component of membrane	-1.12142	0.00107863
GPALN_009912	---NA---		-1.13776	4.9744e-06
GPALN_005147	stress protein DDR48-like isoform X2		-1.14655	3.27123e-07
GPALN_007198	dual specificity mitogen-activated protein kinase kinase 5, MAP2K5_1	P:protein phosphorylation; F:protein kinase activity; F:ATP binding	-1.15226	1.2788e-10
GPALN_003384	Protein CBG22717	C:integral component of membrane	-1.1536	2.40605e-10
GPALN_016061	Heat shock protein Hsp-12.2	F:heat shock protein binding; C:cytoplasm	-1.15818	8.8136e-08
GPALN_007374	---NA---		-1.16164	1.3879e-14
GPALN_004571	---NA---		-1.17517	6.61796e-09
GPALN_002596	putative glycerol kinase	P:glycerol metabolic process; P:triglyceride metabolic process; P:phosphorylation; P:glycerol-3-phosphate biosynthetic process; F:nucleotide binding; F:glycerol kinase activity; C:mitochondrion; C:membrane	-1.17965	3.21668e-10
GPALN_010902	thiazole biosynthetic enzyme, THI4	P:heterocycle biosynthetic process; P:aromatic compound biosynthetic process; P:sulfur compound biosynthetic process; P:organic cyclic compound biosynthetic process; P:organonitrogen compound biosynthetic process; F:transferase activity; F:metal ion binding; C:cytoplasm	-1.18587	0.00273884
GPALN_014075	Kunitz/Bovine pancreatic trypsin inhibitor domain protein	F:serine-type endopeptidase inhibitor activity	-1.19073	0.00410604
GPALN_010599	---NA---		-1.19326	7.15875e-10
GPALN_005146	---NA---		-1.21098	4.03353e-07
GPALN_007222	---NA---		-1.21193	2.41702e-10
GPALN_013575	peptidase family C50, putative	P:multicellular organism development; P:Wnt signaling pathway; P:canonical Wnt signaling pathway; P:negative regulation of canonical Wnt signaling pathway; F:Wnt-protein binding; C:extracellular space	-1.22286	3.25183e-06
GPALN_005750	---NA---		-1.22718	1.10885e-07
GPALN_010170	---NA---	F:calcium ion binding	-1.22905	1.76164e-12
GPALN_003400	hepatic lectin-like	P:receptor-mediated endocytosis; F:carbohydrate binding; F:signaling receptor activity; C:plasma membrane; C:membrane; C:integral component of membrane	-1.23028	3.86076e-06
GPALN_011421	Glycoside hydrolase and Peptidoglycan binding and Peptidase M10A M12B and Hemopexin matrixin domain containing protein	P:proteolysis; F:metalloendopeptidase activity; F:zinc ion binding; C:extracellular matrix	-1.23892	1.21684e-06
GPALN_000455	---NA---		-1.24681	2.40605e-10
GPALN_011829	Collagen alpha-5(IV) chain	F:structural constituent of cuticle	-1.2563	1.99845e-11
GPALN_001951	Transthyretin-like protein 5	C:extracellular space; C:cell surface	-1.26404	1.5089e-17
GPALN_007627	Branched-chain-amino-acid aminotransferase, cytosolic	P:nematode larval development; P:response to oxidative stress; P:branched-chain amino acid biosynthetic process; P:embryo development ending in birth or egg hatching; P:transmembrane transport; P:oxidation-reduction process; P:alpha-amino acid biosynthetic process; F:branched-chain-amino-acid transaminase activity; F:glutathione peroxidase activity; F:transmembrane transporter activity	-1.275	0.00885912
GPALN_004373	---NA---		-1.30006	1.17018e-06
GPALN_007221	---NA---		-1.31611	1.24448e-09
GPALN_001038	L-iditol 2-dehydrogenase	P:oxidation-reduction process; F:L-iditol 2-dehydrogenase activity	-1.32316	0.00147443
GPALN_014050	---NA---		-1.33443	7.06702e-10
GPALN_002181	---NA---		-1.36731	3.01312e-11
GPALN_007719	---NA---		-1.3675	9.28154e-13
GPALN_002071	hypothetical protein A2W36_07210	P:proteolysis; F:serine-type endopeptidase activity	-1.37541	2.52677e-17
GPALN_008620	hypothetical protein	F:calcium ion binding	-1.38452	1.26064e-15
GPALN_010115	C. briggsae CBR-TRY-10 protein	C:acetylcholine-gated channel complex	-1.42113	3.55244e-09
GPALN_008537	---NA---		-1.43971	1.32329e-10
GPALN_009510	---NA---		-1.44043	2.69851e-10
GPALN_014919	hypothetical esophageal gland cell secretory protein 4		-1.55306	2.42644e-18

## Sheet: DEGs_DSvsSSI
DEGs between DS and SSI (Log2 FC>=1, padj < 0.01)
SeqName	Description	GO Names	log2FoldChange	padj
GPALN_005847	BTB/POZ domain-containing protein 2, BTBD1_9	F:protein binding	1.53876	0.00155113
GPALN_012915	kunitz:Bovine pancreatic trypsin	C:membrane; C:integral component of membrane	1.4717	8.6345e-12
GPALN_007053	RBP-1 protein	F:protein binding	1.44409	9.03758e-06
GPALN_002696	UDP-glucuronosyl UDP-glucosyltransferase domain containing protein	F:UDP-glycosyltransferase activity	1.4251	9.08998e-27
GPALN_015269	BTB/POZ domain-containing protein 2-like, BTBD1_34	F:protein binding	1.32571	0.00011117
GPALN_005938	MATH and BTB:POZ domain containing protein	F:protein binding	1.22439	0.00118719
GPALN_006476	Protein CBG22935	P:peptidyl-lysine methylation; P:methylation; F:methyltransferase activity; F:protein-lysine N-methyltransferase activity	1.22263	2.23163e-11
GPALN_007021	SPRYSEC effector SPRY-24D4		1.2151	6.96316e-06
GPALN_010452	RBP-1 protein	F:protein binding	1.15875	1.5581e-05
GPALN_001302	coiled-coil domain-containing protein 9 isoform X1	F:protein binding	1.14586	1.37597e-06
GPALN_002502	Nuclear Hormone Receptor family	P:regulation of transcription, DNA-templated; F:DNA-binding transcription factor activity; F:zinc ion binding; F:sequence-specific DNA binding; C:host cell nucleus	1.13539	0.00651758
GPALN_014606	G_PROTEIN_RECEP_F1_2 domain-containing protein	C:membrane	1.12041	0.000995525
GPALN_009444	Chitin-binding, type 1 domain and Glycoside hydrolase, family 18, catalytic domain and Chitinase II domain and Glycoside hydrolase, catalytic domain and Glycoside hydrolase, superfamily domain-containing protein	P:carbohydrate metabolic process; F:chitin binding; F:hydrolase activity	1.11101	0.00139995
GPALN_008263	patched family protein, PTR-12_4	P:molting cycle, collagen and cuticulin-based cuticle; C:integral component of membrane	1.10534	2.67125e-06
GPALN_016109	BTB and MATH domain-containing protein 38, BATH-38_5	F:protein binding	1.09558	8.31825e-05
GPALN_015818	---NA---		1.08229	0.00403621
GPALN_011309	---NA---		-1.00034	2.62133e-05
GPALN_015302	RBP-1 protein	F:protein binding	-1.00491	1.4364e-08
GPALN_004460	---NA---		-1.0055	1.22033e-18
GPALN_012862	galectin-9 isoform X2, LGALS4_2	P:positive regulation of cytokine production; P:positive regulation of immune system process; P:regulation of cell communication; P:regulation of signaling; P:regulation of defense response; P:regulation of response to external stimulus; P:positive regulation of cellular process; P:negative regulation of cellular process; P:regulation of lymphocyte activation; P:regulation of secretion by cell; F…	-1.00724	0.000348558
GPALN_008500	laminin subunit beta-2-like isoform X1		-1.0171	8.16611e-09
GPALN_005925	---NA---		-1.0184	5.50999e-10
GPALN_001730	TropoNin T; Adenosinetriphosphatase; Nucleoside-triphosphate phosphatase	P:nematode larval development; P:skeletal muscle contraction; P:regulation of muscle contraction; P:sarcomere organization; P:cardiac muscle contraction; P:pharynx development; P:pharyngeal gland morphogenesis; F:calcium ion binding; F:tropomyosin binding; F:calcium-dependent ATPase activity; C:troponin complex	-1.02258	1.48231e-13
GPALN_007598	---NA---		-1.02615	1.68862e-05
GPALN_008155	putative gland protein G20E03		-1.02993	1.45928e-06
GPALN_007729	CX module	C:membrane; C:integral component of membrane	-1.03375	1.45928e-06
GPALN_006777	---NA---		-1.03481	1.91584e-08
GPALN_004560	---NA---		-1.03723	1.2294e-05
GPALN_014079	---NA---		-1.04005	2.68075e-15
GPALN_007683	Phospholipase A2 domain-containing protein	P:phospholipid metabolic process; P:arachidonic acid secretion; F:phospholipase A2 activity	-1.04842	0.00316694
GPALN_014982	---NA---		-1.05357	0.00226105
GPALN_009912	---NA---		-1.05417	2.45976e-05
GPALN_009728	AP-1 complex subunit sigma-2 isoform X2	P:intracellular protein transport; P:vesicle-mediated transport; P:apical protein localization; C:membrane coat	-1.06353	0.00358896
GPALN_004073	glutathione peroxidase, GPX3_1	P:response to oxidative stress; P:response to chemical; P:oxidation-reduction process; F:glutathione peroxidase activity; C:membrane	-1.06824	4.05283e-20
GPALN_013634	---NA---		-1.07248	3.19194e-10
GPALN_014953	---NA---		-1.0794	1.44058e-05
GPALN_010089	p-loop containing nucleoside triphosphate hydrolase	P:protein phosphorylation; F:protein kinase activity; F:ATP binding; F:GTP binding; F:hydrolase activity	-1.08133	7.71294e-07
GPALN_001210	nematode cuticle collagen domain protein	F:structural constituent of cuticle	-1.08163	1.41206e-08
GPALN_012979	Protein F45D3.4, isoform a		-1.08465	8.3605e-10
GPALN_003362	---NA---		-1.08571	6.46541e-05
GPALN_008126	gland-specific protein g4g05		-1.08995	1.97673e-05
GPALN_014229	hypothetical protein B9Z55_007755	F:protein binding	-1.102	9.15402e-06
GPALN_006820	dnaJ homolog subfamily A member 4-like, DNAJA4	F:ion binding	-1.10936	3.15845e-12
GPALN_014032	Uncharacterised protein	C:membrane; C:integral component of membrane	-1.11814	4.34149e-09
GPALN_008537	---NA---		-1.12394	8.20464e-07
GPALN_014046	---NA---		-1.12935	6.80602e-06
GPALN_005820	---NA---		-1.12965	0.00270825
GPALN_002495	---NA---		-1.13452	6.43704e-09
GPALN_002171	Zinc finger, C2H2 type family protein	F:nucleic acid binding	-1.1371	1.17303e-08
GPALN_006650	---NA---		-1.1383	0.00910552
GPALN_005136	nucleoside diphosphate kinase, NME4	P:nucleoside diphosphate phosphorylation; P:GTP biosynthetic process; P:UTP biosynthetic process; P:CTP biosynthetic process; F:nucleotide binding; F:nucleoside diphosphate kinase activity	-1.14314	0.00369382
GPALN_010696	---NA---		-1.14544	2.44415e-08
GPALN_002086	putative helicase	F:catalytic activity	-1.14979	5.34723e-06
GPALN_012101	rbp-1 protein		-1.15821	0.0052004
GPALN_004511	Collagen alpha-5(IV) chain	F:structural constituent of cuticle	-1.16044	2.21821e-08
GPALN_013497	---NA---		-1.16457	1.29724e-09
GPALN_004350	---NA---		-1.17337	5.68277e-05
GPALN_010575	---NA---		-1.17959	6.94937e-07
GPALN_014938	---NA---		-1.18538	3.49139e-10
GPALN_015073	---NA---		-1.18593	1.29265e-10
GPALN_006652	---NA---		-1.18873	1.57844e-14
GPALN_000726	---NA---		-1.19252	0.00291087
GPALN_006066	---NA---		-1.20124	5.68333e-12
GPALN_010165	expansin B3	F:carbohydrate binding	-1.20897	1.44058e-05
GPALN_012096	---NA---	F:calcium ion binding	-1.21083	6.5088e-10
GPALN_012331	cytochrome B5-like protein	P:lipid biosynthetic process; F:oxidoreductase activity; F:metal ion binding; C:membrane	-1.22989	1.45928e-06
GPALN_005797	Col_cuticle_N domain-containing protein	F:structural constituent of cuticle; C:collagen trimer; C:integral component of membrane	-1.23046	4.90273e-07
GPALN_014741	Zinc finger CCHC domain-containing protein 13	P:DNA integration; F:nucleic acid binding; F:zinc ion binding; C:membrane; C:integral component of membrane	-1.24529	0.000475361
GPALN_015674	---NA---		-1.248	3.25062e-08
GPALN_010799	---NA---		-1.27762	0.000801424
GPALN_002078	G_PROTEIN_RECEP_F1_2 domain-containing protein	C:integral component of membrane	-1.28067	3.22375e-09
GPALN_002883	---NA---		-1.2949	2.54366e-08
GPALN_005146	---NA---		-1.3075	2.21821e-08
GPALN_001044	Col_cuticle_N domain-containing protein	F:structural constituent of cuticle	-1.35047	5.5504e-07
GPALN_015248	beta-1,4-endoglucanase-2 precursor	P:carbohydrate metabolic process; F:hydrolase activity, hydrolyzing O-glycosyl compounds	-1.36267	1.44663e-09
GPALN_014887	---NA---		-1.38776	0.00132415
GPALN_001298	hypothetical protein BOX15_Mlig034557g1		-1.39374	9.76428e-05
GPALN_003867	venom C-type lectin mannose binding isoform 1	F:calcium ion binding; F:carbohydrate binding; F:metal ion binding; C:extracellular region	-1.41267	2.76001e-14
GPALN_010600	---NA---	F:calcium ion binding	-1.43025	4.87886e-11
GPALN_005107	---NA---		-1.45417	4.19611e-14
GPALN_010744	---NA---		-1.50665	0.000617427
GPALN_006587	Phospholipase A2-like protein Y52B11A.8	P:phospholipid metabolic process; P:arachidonic acid secretion; F:phospholipase A2 activity	-1.54711	1.50626e-09
GPALN_005097	---NA---		-1.54758	2.60894e-16
GPALN_006585	Phospholipase A2-like protein Y52B11A.8	P:phospholipid metabolic process; P:arachidonic acid secretion; F:phospholipase A2 activity	-1.5604	1.9299e-11
GPALN_010119	---NA---		-1.57559	3.45276e-07
GPALN_005105	---NA---		-1.61302	3.79382e-26
GPALN_005081	---NA---		-1.64609	5.82031e-19
GPALN_008133	LIM domain-containing protein, variant	F:metal ion binding	-1.6781	3.20037e-35
GPALN_014106	---NA---		-1.70116	0.000214529
GPALN_005104	---NA---		-1.74973	2.2665e-07
GPALN_001299	---NA---		-1.80307	5.45622e-27
GPALN_000558	---NA---		-1.81834	1.95247e-08
GPALN_001135	---NA---		-1.85498	0.000108312
GPALN_003941	---NA---		-1.92213	3.56784e-06
GPALN_005082	---NA---		-1.92545	1.30421e-22
GPALN_001300	---NA---		-1.95136	7.70437e-28
GPALN_005103	---NA---		-2.02157	8.14929e-28
GPALN_015826	---NA---		-2.03766	2.05918e-06
GPALN_012260	---NA---		-2.05063	1.22033e-18
GPALN_013142	---NA---		-2.14335	1.8559e-05

## Sheet: DEGs_INNvsSSI
DEGs between INN and SSI (Log2 FC>=1, padj < 0.01)
SeqName	Description	GO Names	log2FoldChange	padj
GPALN_001038	L-iditol 2-dehydrogenase	P:oxidation-reduction process; F:L-iditol 2-dehydrogenase activity	2.22246	1.17564e-09
GPALN_002597	---NA---		2.19822	9.76394e-08
GPALN_004568	---NA---		2.13363	4.31155e-05
GPALN_010190	---NA---		2.09688	0.00054271
GPALN_014050	---NA---		2.01635	1.42002e-23
GPALN_015934	FACT complex subunit SSRP1	P:DNA recombination; P:chromatin remodeling; P:positive regulation of innate immune response; P:positive regulation of transcription by RNA polymerase II; F:transcription factor binding; F:DNA binding, bending; C:nuclear chromatin; C:cytoplasm	1.93133	0.00185258
GPALN_002494	putative gland protein 10C02		1.91485	0.000302023
GPALN_010902	thiazole biosynthetic enzyme, THI4	P:heterocycle biosynthetic process; P:aromatic compound biosynthetic process; P:sulfur compound biosynthetic process; P:organic cyclic compound biosynthetic process; P:organonitrogen compound biosynthetic process; F:transferase activity; F:metal ion binding; C:cytoplasm	1.86576	7.98234e-08
GPALN_015610	G-patch domain containing protein	F:nucleic acid binding	1.81463	0.00388821
GPALN_014919	hypothetical esophageal gland cell secretory protein 4		1.78852	1.3965e-26
GPALN_003745	UDP-glucoronosyl and UDP-glucosyl transferase	F:catalytic activity	1.7025	1.79682e-16
GPALN_010189	protein dj-1beta, PARK7	F:DNA binding	1.70125	0.00236443
GPALN_007053	RBP-1 protein	F:protein binding	1.62834	1.29844e-07
GPALN_010428	Protein CBG06429	P:signal transduction; F:hormone activity; C:extracellular region	1.61449	2.93218e-11
GPALN_002696	UDP-glucuronosyl UDP-glucosyltransferase domain containing protein	F:UDP-glycosyltransferase activity	1.61209	1.01526e-34
GPALN_005847	BTB/POZ domain-containing protein 2, BTBD1_9	F:protein binding	1.57749	0.00059556
GPALN_014309	---NA---		1.56997	0.00955997
GPALN_012316	---NA---		1.55761	0.00460807
GPALN_015269	BTB/POZ domain-containing protein 2-like, BTBD1_34	F:protein binding	1.55084	1.55281e-06
GPALN_005938	MATH and BTB:POZ domain containing protein	F:protein binding	1.52983	1.1136e-05
GPALN_010061	---NA---		1.48121	0.00113181
GPALN_015579	Putative phospholipase B-like 2	P:DNA repair; P:lipid metabolic process; F:phospholipase activity; C:membrane	1.45546	2.22548e-32
GPALN_012336	glutathione synthase	P:glutathione biosynthetic process; F:glutathione synthase activity; F:ATP binding	1.44599	5.08999e-25
GPALN_007385	hypothetical protein FO519_000060	P:signal transduction; F:hormone activity; C:extracellular region	1.439	0.00978205
GPALN_006238	---NA---		1.43572	0.00459104
GPALN_000976	Bm3451, isoform c	P:snRNA processing; C:integrator complex	1.41672	7.62451e-17
GPALN_007918	calpain-1 catalytic subunit	C:membrane; C:integral component of membrane	1.39738	5.14031e-05
GPALN_009887	RBP-1 protein, SPRYD3_5	F:protein binding	1.36469	0.00716124
GPALN_014092	protein D3-like		1.34889	7.9377e-13
GPALN_010660	---NA---		1.33746	5.19555e-06
GPALN_004480	---NA---		1.33384	6.57629e-23
GPALN_004566	Interleukin-17 family-containing protein	P:positive regulation of locomotion; P:response to oxygen levels; F:cytokine activity; C:extracellular region	1.32587	2.79018e-33
GPALN_004629	NMT1-domain-containing protein, NMT1	P:proteolysis; P:thiamine biosynthetic process; P:thiamine diphosphate biosynthetic process; F:ATP-dependent peptidase activity; F:serine-type endopeptidase activity	1.31839	2.14548e-16
GPALN_003871	glutathione synthetase-like isoform X1	P:glutathione biosynthetic process; P:endocytosis; F:glutathione synthase activity; F:scavenger receptor activity; F:ATP binding; C:membrane	1.31154	0.00167868
GPALN_005783	Adducin-related protein 1, putative	C:membrane; C:integral component of membrane	1.29659	3.75871e-20
GPALN_010060	---NA---		1.29428	0.00353546
GPALN_007021	SPRYSEC effector SPRY-24D4		1.27469	8.24947e-07
GPALN_008449	---NA---		1.27195	0.00916203
GPALN_011560	hypothetical protein FO519_008911	C:membrane	1.27057	6.59105e-06
GPALN_002596	putative glycerol kinase	P:glycerol metabolic process; P:triglyceride metabolic process; P:phosphorylation; P:glycerol-3-phosphate biosynthetic process; F:nucleotide binding; F:glycerol kinase activity; C:mitochondrion; C:membrane	1.26218	2.26817e-12
GPALN_005617	Gut esterase 1	C:cellular anatomical entity	1.25326	1.76041e-14
GPALN_007719	---NA---		1.25266	1.43175e-11
GPALN_014419	ribokinase	P:D-ribose metabolic process; P:phosphorylation; F:nucleotide binding; F:ribokinase activity; F:ion binding; C:intracellular; C:cellular anatomical entity	1.24359	1.42002e-23
GPALN_013150	Glutathione synthetase	P:glutathione biosynthetic process; F:glutathione synthase activity; F:ATP binding	1.23649	1.09133e-05
GPALN_014767	Pancreatic secretory granule membrane major glycoprotein GP2	P:apoptotic process; F:DNA binding; C:extracellular region; C:nucleus; C:membrane; C:integral component of membrane	1.23011	0.00123626
GPALN_001302	coiled-coil domain-containing protein 9 isoform X1	F:protein binding	1.22713	6.02469e-08
GPALN_010452	RBP-1 protein	F:protein binding	1.22471	1.57688e-06
GPALN_005937	MATH and BTB:POZ domain containing protein	F:protein binding	1.21121	3.00272e-06
GPALN_004072	Cytochrome P450 4V2	P:oxidation-reduction process; F:monooxygenase activity; F:iron ion binding; F:oxidoreductase activity, acting on paired donors, with incorporation or reduction of molecular oxygen; F:heme binding	1.20671	1.81749e-20
GPALN_005598	---NA---		1.19804	5.15182e-18
GPALN_011829	Collagen alpha-5(IV) chain	F:structural constituent of cuticle	1.19363	3.8846e-11
GPALN_008620	hypothetical protein	F:calcium ion binding	1.19202	1.86843e-12
GPALN_002882	---NA---		1.19017	6.77896e-06
GPALN_005008	hypothetical protein L596_016882	C:membrane; C:integral component of membrane	1.17423	1.23077e-10
GPALN_016109	BTB and MATH domain-containing protein 38, BATH-38_5	F:protein binding	1.16988	9.82701e-06
GPALN_006121	Myosin-2 essential light chain	F:calcium ion binding	1.16703	3.02748e-06
GPALN_003746	UDP-glucuronosyltransferase 1-8	F:UDP-glycosyltransferase activity; C:cellular anatomical entity	1.16169	4.32579e-07
GPALN_002197	Putative cytochrome P450 CYP13A8	P:oxidation-reduction process; F:iron ion binding; F:oxidoreductase activity, acting on paired donors, with incorporation or reduction of molecular oxygen; F:heme binding	1.15154	1.12104e-10
GPALN_008027	saccharopine dehydrogenase	P:oxidation-reduction process; F:oxidoreductase activity; C:cytoplasm	1.14519	2.93263e-20
GPALN_005077	---NA---		1.13118	7.07641e-18
GPALN_015818	---NA---		1.11688	0.00132638
GPALN_003277	dorsal gland cell-specific expression protein		1.10542	0.00139596
GPALN_005717	Transthyretin-like family protein	C:extracellular space; C:cell surface; C:membrane	1.09429	2.38296e-25
GPALN_007839	class II Aldolase and Adducin domain protein	C:membrane; C:integral component of membrane	1.0924	2.74715e-10
GPALN_003083	---NA---		1.09137	1.17382e-12
GPALN_005271	Hypothetical 35.6 kDa protein ZK1073.1 in chromosome X, putative	C:cell surface	1.08442	0.00466319
GPALN_010115	C. briggsae CBR-TRY-10 protein	C:acetylcholine-gated channel complex	1.0822	6.4042e-06
GPALN_010574	Protein lin-28	P:dosage compensation; P:pre-miRNA processing; P:regulation of development, heterochronic; P:regulation of cell fate specification; P:negative regulation of primary miRNA processing; F:mRNA 3'-UTR binding; F:zinc ion binding; F:enzyme binding; F:primary miRNA binding; F:pre-miRNA binding; F:mRNA CDS binding; C:nucleus; C:cytoplasm	1.07961	3.75565e-05
GPALN_008858	---NA---		1.07913	2.73907e-06
GPALN_013938	Phenylalanine-4-hydroxylase, PAH1	P:reproduction; P:L-phenylalanine catabolic process; P:tryptophan catabolic process; P:tyrosine biosynthetic process; P:response to oxidative stress; P:determination of adult lifespan; P:collagen and cuticulin-based cuticle development; P:melanin biosynthetic process; P:oxidation-reduction process; F:phenylalanine 4-monooxygenase activity; F:tryptophan 5-monooxygenase activity; F:iron ion binding…	1.07754	3.89576e-13
GPALN_005779	---NA---		1.07633	0.000514856
GPALN_013141	---NA---		1.07445	8.21216e-07
GPALN_012556	superoxide dismutase [Cu-Zn]	P:activation of MAPK activity; P:protein polyubiquitination; P:ovarian follicle development; P:positive regulation of cytokine production; P:retina homeostasis; P:myeloid cell homeostasis; P:glutathione metabolic process; P:cellular iron ion homeostasis; P:spermatogenesis; P:embryo implantation; P:cell aging; P:sensory perception of sound; P:locomotory behavior; P:regulation of blood pressure; P:…	1.0703	0.00408166
GPALN_006980	dorsal gland cell-specific expression protein		1.06871	5.42656e-05
GPALN_010362	lysophosphatidic acid receptor 4, COL4A3	F:extracellular matrix structural constituent; C:collagen trimer; C:cellular anatomical entity	1.06408	0.00542103
GPALN_014400	Collagen alpha-5(IV) chain	F:protein binding	1.05955	0.00643206
GPALN_004781	AMP deaminase	P:purine ribonucleoside monophosphate biosynthetic process; P:IMP salvage; F:AMP deaminase activity; F:hydrolase activity; F:deaminase activity; F:metal ion binding	1.05366	2.55e-05
GPALN_001881	Serine carboxypeptidase ctsa-1.1	P:proteolysis involved in cellular protein catabolic process; F:serine-type carboxypeptidase activity	1.04266	2.752e-12
GPALN_000994	---NA---		1.03914	1.01692e-09
GPALN_012915	kunitz:Bovine pancreatic trypsin	C:membrane; C:integral component of membrane	1.03892	4.13911e-07
GPALN_012303	BTB domain-containing protein	F:protein binding	1.03558	0.00201075
GPALN_013930	C-1-tetrahydrofolate synthase, cytoplasmic; Methylenetetrahydrofolate dehydrogenase (NADP(+)), MTHFD1	P:sulfur amino acid metabolic process; P:serine family amino acid metabolic process; P:embryo development; P:heterocycle biosynthetic process; P:aromatic compound biosynthetic process; P:cellular nitrogen compound biosynthetic process; P:tetrahydrofolate metabolic process; P:system development; P:oxidation-reduction process; P:epithelium development; P:organic cyclic compound biosynthetic process…	1.03169	2.98097e-08
GPALN_006946	---NA---		1.02663	5.75441e-12
GPALN_008881	hypothetical protein FO519_004789		1.0241	1.25528e-16
GPALN_012557	---NA---		1.02401	0.00405796
GPALN_009871	RBP-1 protein	F:protein binding	1.023	8.37797e-06
GPALN_002071	hypothetical protein A2W36_07210	P:proteolysis; F:serine-type endopeptidase activity	1.01623	3.28905e-10
GPALN_007226	---NA---		1.01555	7.31922e-05
GPALN_001951	Transthyretin-like protein 5	C:extracellular space; C:cell surface	1.015	3.49793e-12
GPALN_002175	chymotrypsin inhibitor	P:negative regulation of peptidase activity; P:negative regulation of endopeptidase activity; F:serine-type endopeptidase inhibitor activity; F:IgE binding; F:peptidase inhibitor activity; C:extracellular region	1.0133	4.47328e-06
GPALN_006800	---NA---		-1.00299	6.74173e-09
GPALN_009709	RBP-1 protein	F:protein binding	-1.00541	0.000142414
GPALN_014395	RBP-1 protein	F:protein binding	-1.01104	4.14436e-10
GPALN_002078	G_PROTEIN_RECEP_F1_2 domain-containing protein	C:integral component of membrane	-1.01256	2.96073e-06
GPALN_009608	---NA---		-1.0131	9.76799e-09
GPALN_000397	---NA---		-1.01562	4.7047e-31
GPALN_001044	Col_cuticle_N domain-containing protein	F:structural constituent of cuticle	-1.01978	0.000173984
GPALN_007628	3-oxoacid CoA-transferase, B subunit	F:CoA-transferase activity	-1.02046	9.04428e-11
GPALN_014324	beta-1,4-endoglucanase precursor, Cellulase	P:carbohydrate metabolic process; F:cellulase activity	-1.02092	1.22835e-07
GPALN_007841	Amino Acid Transporter, AAT-7	P:transmembrane transport; F:L-amino acid transmembrane transporter activity; C:membrane	-1.02193	4.43722e-11
GPALN_005768	Carboxylesterase, type B domain-containing protein	P:cellular catabolic process; F:hydrolase activity; F:carboxylic ester hydrolase activity; C:peroxisome	-1.02225	2.8739e-07
GPALN_012887	Rhodanese domain containing protein	F:nucleotide binding; F:thiosulfate sulfurtransferase activity; F:ATP binding; F:transferase activity; C:cytoplasm; C:cytoskeleton	-1.02658	1.57346e-24
GPALN_006764	---NA---		-1.03321	2.01975e-11
GPALN_015313	RBP-1 protein, RANBP9_55	F:protein binding	-1.03337	2.89899e-11
GPALN_003059	hypothetical protein FL82_24080, partial	F:metal ion binding	-1.03405	3.34836e-09
GPALN_014355	RBP-1 protein	F:protein binding	-1.03652	7.86646e-16
GPALN_001210	nematode cuticle collagen domain protein	F:structural constituent of cuticle	-1.03702	1.88829e-08
GPALN_015232	---NA---		-1.05697	3.47034e-05
GPALN_015059	YSIRK-type signal peptide-containing protein	F:calcium ion binding	-1.05838	0.00133683
GPALN_006010	LIM domain-containing protein, variant	F:metal ion binding	-1.05934	2.79565e-06
GPALN_014079	---NA---		-1.06003	1.7626e-16
GPALN_005176	DUF4440 domain-containing protein	C:membrane; C:integral component of membrane	-1.06022	2.26057e-17
GPALN_006599	---NA---		-1.06303	2.99145e-28
GPALN_010573	---NA---		-1.06378	6.15419e-08
GPALN_003353	---NA---		-1.06667	0.000428213
GPALN_006035	RBP-1 protein	F:protein binding	-1.06875	5.97945e-10
GPALN_003683	heat shock protein 70-C, HSP3	P:ubiquitin-dependent ERAD pathway; P:endoplasmic reticulum unfolded protein response; P:protein refolding; P:chaperone cofactor-dependent protein refolding; F:ATP binding; F:ATPase activity; F:heat shock protein binding; F:protein folding chaperone; F:unfolded protein binding; F:misfolded protein binding; C:nucleus; C:endoplasmic reticulum lumen; C:integral component of membrane; C:endoplasmic r…	-1.07174	5.01829e-09
GPALN_006804	---NA---		-1.07341	1.91637e-07
GPALN_010199	putative gland protein G20E03		-1.07752	4.54777e-06
GPALN_014146	---NA---		-1.07756	4.99744e-19
GPALN_014939	---NA---		-1.07937	1.48148e-36
GPALN_015109	RBP-1 protein	F:protein binding	-1.0839	3.20649e-08
GPALN_014071	---NA---		-1.08634	1.12461e-13
GPALN_004026	major allergen		-1.09116	2.53559e-05
GPALN_012103	---NA---		-1.09257	0.0099104
GPALN_006771	---NA---		-1.09465	6.30908e-14
GPALN_010569	RBP-1 protein	F:protein binding	-1.09615	6.34327e-06
GPALN_010156	---NA---		-1.1018	1.55176e-10
GPALN_005810	---NA---		-1.10419	4.8604e-10
GPALN_014142	---NA---		-1.10556	0.00011317
GPALN_007026	RBP-1 protein	F:protein binding	-1.1078	1.35477e-08
GPALN_014150	phosphatidylinositol 4-phosphate 5-kinase type-1 gamma isoform X3	P:phosphatidylinositol metabolic process; F:phosphatidylinositol phosphate kinase activity	-1.10905	4.21289e-09
GPALN_001159	phosphatidylethanolamine-binding protein	F:transferase activity, transferring acyl groups other than amino-acyl groups; C:integral component of membrane	-1.10996	2.68021e-09
GPALN_009536	fibronectin type III domain protein	F:protein binding	-1.11459	9.68359e-09
GPALN_006759	---NA---		-1.11821	1.78372e-10
GPALN_008512	Serpentine Receptor, class T	P:protein phosphorylation; F:protein kinase activity; F:ATP binding	-1.1185	8.37709e-18
GPALN_004592	conserved Plasmodium protein, unknown function	P:regulation of transcription, DNA-templated; F:double-stranded DNA binding	-1.1339	1.46186e-06
GPALN_004583	---NA---		-1.1428	6.71206e-05
GPALN_006818	RBP-1 protein	F:protein binding	-1.14461	3.04201e-07
GPALN_013081	---NA---		-1.15082	0.000540479
GPALN_015073	---NA---		-1.15318	1.28789e-10
GPALN_015211	putative gland protein G20E03		-1.16192	3.33993e-07
GPALN_006752	---NA---		-1.16477	2.752e-12
GPALN_006798	---NA---		-1.16658	4.81409e-10
GPALN_005009	Myosin heavy chain; Nucleoside-triphosphate phosphatase	P:muscle contraction; F:microfilament motor activity; F:ATP binding; F:actin filament binding; C:muscle myosin complex; C:sarcomere; C:myosin filament	-1.16682	3.89414e-11
GPALN_006982	---NA---		-1.16794	5.77085e-07
GPALN_004588	---NA---		-1.16825	2.56602e-07
GPALN_002593	GHF5 endo-1,4-beta-glucanase precursor	P:polysaccharide catabolic process; F:hydrolase activity, hydrolyzing O-glycosyl compounds; F:carbohydrate binding	-1.17974	1.05053e-09
GPALN_012006	RBP-1 protein	F:protein binding	-1.18352	1.05077e-06
GPALN_002171	Zinc finger, C2H2 type family protein	F:nucleic acid binding	-1.18444	8.34565e-10
GPALN_015295	RBP-1 protein, RANBP9_53	F:protein binding	-1.18688	9.65517e-15
GPALN_010553	---NA---		-1.19076	5.00002e-22
GPALN_004734	RBP-1 protein	F:protein binding	-1.19153	1.7608e-15
GPALN_010398	myosin head, Nucleoside-triphosphate phosphatase	P:behavior; P:multicellular organismal process; F:motor activity; F:actin binding; F:ATP binding; C:myosin complex; C:sarcomere	-1.19302	1.77999e-10
GPALN_014357	RBP-1 protein	F:protein binding	-1.19338	5.42775e-15
GPALN_014230	Ubiquitin carboxyl-terminal hydrolase 7, USP7_12	F:protein binding	-1.19838	4.82881e-11
GPALN_008527	---NA---		-1.20296	1.7255e-08
GPALN_006808	---NA---		-1.20347	0.00886331
GPALN_008526	---NA---		-1.21105	1.80807e-09
GPALN_010696	---NA---		-1.21269	1.01718e-09
GPALN_004460	---NA---		-1.21886	3.50179e-28
GPALN_013496	---NA---		-1.22749	1.55176e-10
GPALN_006981	RBP-1 protein	F:protein binding	-1.24194	3.74479e-21
GPALN_005925	---NA---		-1.24366	2.23619e-15
GPALN_015302	RBP-1 protein	F:protein binding	-1.24604	1.67443e-13
GPALN_014229	hypothetical protein B9Z55_007755	F:protein binding	-1.24922	6.8625e-08
GPALN_006805	---NA---		-1.25827	1.13166e-13
GPALN_006057	---NA---		-1.25973	2.88792e-13
GPALN_000335	actin 1, ACTA2_2	F:ATP binding; C:cytoplasm; C:cytoskeleton	-1.26009	6.21049e-11
GPALN_012099	beta-1,4-endoglucanase precursor	P:polysaccharide catabolic process; F:hydrolase activity, hydrolyzing O-glycosyl compounds; F:carbohydrate binding	-1.26233	0.00900992
GPALN_010424	---NA---		-1.26238	2.90809e-22
GPALN_006777	---NA---		-1.27834	3.19322e-13
GPALN_006036	RBP-1 protein, RANBP9_10	F:protein binding	-1.28847	4.00448e-06
GPALN_010883	---NA---		-1.29583	4.45681e-07
GPALN_014884	---NA---		-1.29901	2.81558e-08
GPALN_014046	---NA---		-1.30741	3.95923e-08
GPALN_007166	hypothetical protein CAEBREN_06117		-1.30855	0.00102204
GPALN_006799	---NA---		-1.31083	1.26599e-20
GPALN_014938	---NA---		-1.315	3.89576e-13
GPALN_006753	---NA---		-1.31623	4.5388e-07
GPALN_008155	putative gland protein G20E03		-1.31754	6.19534e-11
GPALN_010551	E9 protein		-1.33182	4.68626e-14
GPALN_006650	---NA---		-1.33224	0.000644477
GPALN_001730	TropoNin T	P:nematode larval development; P:skeletal muscle contraction; P:regulation of muscle contraction; P:sarcomere organization; P:cardiac muscle contraction; P:pharynx development; P:pharyngeal gland morphogenesis; F:calcium ion binding; F:tropomyosin binding; F:calcium-dependent ATPase activity; C:troponin complex	-1.34677	4.28906e-24
GPALN_006652	---NA---		-1.34907	2.55363e-19
GPALN_010793	RBP-1 protein, RANBP9_37	F:protein binding	-1.34957	4.14436e-10
GPALN_006067	---NA---		-1.38571	9.10533e-05
GPALN_010789	RBP-1 protein	F:protein binding	-1.38577	5.86457e-13
GPALN_004073	glutathione peroxidase, GPX3_1	P:response to oxidative stress; P:response to chemical; P:oxidation-reduction process; F:glutathione peroxidase activity; C:membrane	-1.38856	1.01526e-34
GPALN_015613	---NA---		-1.39129	0.00416036
GPALN_010119	---NA---		-1.40659	3.73777e-06
GPALN_012084	---NA---		-1.40729	0.00162616
GPALN_013216	laminin alpha	P:proteolysis; F:metalloendopeptidase activity; F:ATP binding; C:membrane	-1.41647	2.14328e-06
GPALN_015826	---NA---		-1.42289	0.00113008
GPALN_010349	---NA---		-1.42799	5.51292e-07
GPALN_006061	---NA---		-1.43478	1.61865e-10
GPALN_012260	---NA---		-1.44224	1.01718e-09
GPALN_004560	---NA---		-1.44226	1.93787e-11
GPALN_005047	Alpha crystallin/Heat shock protein family and Alpha crystallin/Hsp20 domain and HSP20-like chaperone domain-containing protein	F:signaling receptor binding; F:heat shock protein binding; C:cytoplasm	-1.4625	2.53439e-08
GPALN_012498	arginine kinase; Creatine kinase	P:phosphorylation; P:phosphocreatine biosynthetic process; F:arginine kinase activity; F:creatine kinase activity; F:ATP binding	-1.46676	2.19197e-16
GPALN_007598	---NA---		-1.46842	3.21728e-11
GPALN_013497	---NA---		-1.49703	2.09549e-16
GPALN_010091	p-loop containing nucleoside triphosphate hydrolase	P:protein phosphorylation; F:protein kinase activity; F:ATP binding; F:GTP binding; F:hydrolase activity	-1.49791	1.00031e-08
GPALN_003362	---NA---		-1.503	2.25493e-09
GPALN_015112	---NA---		-1.51241	0.00211667
GPALN_015214	putative gland protein G20E03		-1.51637	1.00031e-08
GPALN_014953	---NA---		-1.5363	2.58414e-11
GPALN_005104	---NA---		-1.56876	2.14328e-06
GPALN_010165	expansin B3	F:carbohydrate binding	-1.56934	1.45349e-09
GPALN_014982	---NA---		-1.57672	1.83192e-07
GPALN_006066	---NA---		-1.58135	2.5309e-21
GPALN_005765	extracellular solute-binding protein		-1.59193	0.00733533
GPALN_003867	venom C-type lectin mannose binding isoform 1	F:calcium ion binding; F:carbohydrate binding; F:metal ion binding; C:extracellular region	-1.5987	6.5226e-19
GPALN_014887	---NA---		-1.61694	3.50733e-05
GPALN_005097	---NA---		-1.63596	6.62846e-19
GPALN_015643	---NA---		-1.65031	2.39754e-06
GPALN_001298	hypothetical protein BOX15_Mlig034557g1		-1.66302	4.67207e-07
GPALN_010089	p-loop containing nucleoside triphosphate hydrolase	P:protein phosphorylation; F:protein kinase activity; F:ATP binding; F:GTP binding; F:hydrolase activity	-1.66691	2.09549e-16
GPALN_006059	---NA---		-1.68124	1.50473e-05
GPALN_015248	beta-1,4-endoglucanase-2 precursor	P:carbohydrate metabolic process; F:hydrolase activity, hydrolyzing O-glycosyl compounds	-1.70333	2.33091e-15
GPALN_015674	---NA---		-1.71523	1.00362e-15
GPALN_006820	dnaJ homolog subfamily A member 4-like, DNAJA4	F:ion binding	-1.74383	2.96689e-33
GPALN_005107	---NA---		-1.78735	7.58843e-22
GPALN_006585	Phospholipase A2-like protein Y52B11A.8	P:phospholipid metabolic process; P:arachidonic acid secretion; F:phospholipase A2 activity	-1.79426	1.24371e-15
GPALN_000726	---NA---		-1.81397	3.94051e-07
GPALN_010598	beta-1,4-endoglucanase precursor	P:polysaccharide catabolic process; F:hydrolase activity, hydrolyzing O-glycosyl compounds; F:carbohydrate binding	-1.83877	1.05815e-05
GPALN_014107	---NA---		-1.88007	0.00771497
GPALN_006587	Phospholipase A2-like protein Y52B11A.8	P:phospholipid metabolic process; P:arachidonic acid secretion; F:phospholipase A2 activity	-1.88836	1.29854e-14
GPALN_001299	---NA---		-1.95718	1.70779e-32
GPALN_005105	---NA---		-1.9884	8.28203e-40
GPALN_002325	BSD domain protein		-1.98888	0.0066258
GPALN_001300	---NA---		-2.03469	2.54676e-31
GPALN_005081	---NA---		-2.03768	7.6035e-30
GPALN_000558	---NA---		-2.062	1.27507e-11
GPALN_014106	---NA---		-2.09984	4.69533e-07
GPALN_005082	---NA---		-2.35235	2.30687e-34
GPALN_005103	---NA---		-2.35242	2.31083e-38
