# Supplementary material for: Belowground Chemical Interactions: An Insight Into Host-Specific Behavior of Globodera spp. Hatched in Root Exudates From Potato and Its Wild Relative, Solanum sisymbriifolium
Source: Front Plant Sci. 2022 Jan 12;12:802622. doi: 10.3389/fpls.2021.802622 (PMC8791010; doi:10.3389/fpls.2021.802622)
Supplement: Supplementary file 4 [file Table_4.XLSX]

## Sheet: DEGs_DSvsINN
DEGs between DS and INN (Log2 FC>=1, padj < 0.01)
SeqName	Description	GO Names	log2FoldChange	padj
GROS_g04684			2.40873	0.000144547
GROS_g05018	N6-adenine-specific DNA methyltransferase 2	P:methylation; F:protein-lysine N-methyltransferase activity	1.25367	0.00171315
GROS_g05019	CRE-RLE-1 protein	P:ubiquitin-dependent protein catabolic process; P:determination of adult lifespan; P:response to heat; P:protein ubiquitination; P:methylation; F:nucleic acid binding; F:ubiquitin-protein transferase activity; F:methyltransferase activity; F:metal ion binding; C:membrane; C:integral component of membrane	1.00517	1.95259e-05
GROS_g00460			-1.23009	0.00182017
GROS_g12495	Receptor-type guanylate cyclase gcy-9	P:detection of carbon dioxide; P:cGMP biosynthetic process; P:protein phosphorylation; P:receptor guanylyl cyclase signaling pathway; P:calcium-mediated signaling; P:positive regulation of exocytosis; P:detection of chemical stimulus involved in sensory perception; P:cellular response to acidic pH; P:positive regulation of neuronal action potential; F:peptide receptor activity; F:guanylate cyclas…	-1.24032	0.00967018

## Sheet: DEGs_DSvsSSI
DEGs between DS and SSI (Log2 FC>=1, padj < 0.01)
SeqName	Description	GO Names	log2FoldChange	padj
GROS_g05367	---NA---		2.61839	0.00663326
GROS_g08029	---NA---		2.4503	0.00613433
GROS_g05366	---NA---		2.38668	0.00177952
GROS_g07382	hypothetical protein Y032_0065g3681	P:sensory perception of chemical stimulus; C:membrane; C:integral component of membrane	2.31974	0.000775862
GROS_g02471	esophageal gland-localized secretory protein 15		2.24781	0.00539752
GROS_g08336	---NA---		2.1934	2.83871e-06
GROS_g02482	putative chromosome segregation ATPase	P:phosphorylation; P:carbohydrate phosphorylation; F:ribokinase activity; F:kinase activity; F:transferase activity; C:membrane; C:integral component of membrane	2.16833	0.00442278
GROS_g13144	---NA---		2.15749	0.00586913
GROS_g02431	---NA---		1.94365	0.003678
GROS_g10733	Glycosyltransferase family 92 protein ZK381.2	F:transferase activity; F:transferase activity, transferring glycosyl groups; C:membrane; C:integral component of membrane	1.90247	0.000153047
GROS_g02470	esophageal gland-localized secretory protein 15		1.88624	1.7843e-09
GROS_g08368	Gram positive anchor	F:carbohydrate binding	1.83953	5.23955e-06
GROS_g01682	Protein CBG22717	C:integral component of membrane	1.83804	5.09892e-25
GROS_g06560	---NA---		1.82316	8.48727e-96
GROS_g09635	Single-minded 2	F:protein dimerization activity	1.77935	0.000295318
GROS_g03627	---NA---		1.77768	0.00280699
GROS_g10889	nuclear envelope pore membrane protein POM 121-like	P:carboxylic acid metabolic process; F:catalytic activity; F:carboxy-lyase activity; F:pyridoxal phosphate binding	1.7677	0.000483169
GROS_g06279	translation initiation factor IF-2	P:translation; P:translational initiation; F:nucleotide binding; F:translation initiation factor activity; F:GTPase activity; F:GTP binding; C:cytoplasm	1.74726	0.00346001
GROS_g04684	---NA---		1.74192	0.0011324
GROS_g06323	---NA---		1.71848	7.41056e-09
GROS_g08343	hypothetical protein FO519_000038		1.69267	0.00111168
GROS_g08576	leukocyte elastase inhibitor-like	C:extracellular space	1.66239	5.78894e-05
GROS_g05724	glycoside hydrolase family 32 protein	F:hydrolase activity	1.6394	6.05538e-06
GROS_g09560	---NA---		1.63141	2.31303e-07
GROS_g12056	---NA---		1.60021	4.20607e-15
GROS_g09038	glutathione synthase	P:glutathione biosynthetic process; F:glutathione synthase activity; F:ATP binding	1.59818	5.47673e-05
GROS_g08159	heat shock protein 12.6	F:signaling receptor binding	1.59377	9.43726e-08
GROS_g02432	hypothetical protein FO519_004625		1.57575	2.98962e-05
GROS_g05679	von Willebrand factor domain-containing protein	C:cellular anatomical entity	1.57199	1.17673e-05
GROS_g13743	---NA---		1.55344	0.00100859
GROS_g12110	---NA---		1.53742	2.63009e-06
GROS_g05676	---NA---		1.53285	3.44122e-05
GROS_g09113	Protein CBG06429	P:signal transduction; F:hormone activity; C:extracellular region	1.49899	3.20794e-16
GROS_g04978	FAD-binding domain-containing protein	P:oxidation-reduction process; F:oxidoreductase activity; F:FAD binding	1.46914	6.72126e-09
GROS_g09040	23S rRNA (guanosine(2251)-2'-O)-methyltransferase RlmB	P:RNA methylation; P:RNA processing; P:methylation; F:RNA binding; F:methyltransferase activity; F:RNA methyltransferase activity; F:transferase activity; C:membrane; C:integral component of membrane	1.42715	9.43919e-11
GROS_g11209	---NA---		1.42072	1.30787e-06
GROS_g02248	neurofilament triplet H1-like protein	P:rRNA processing; P:mRNA catabolic process; P:tRNA processing; P:RNA phosphodiester bond hydrolysis, endonucleolytic; F:magnesium ion binding; F:RNA binding; F:endoribonuclease activity; F:zinc ion binding; F:ribonuclease E activity; C:cytoplasm; C:cytoplasmic side of plasma membrane	1.41362	3.94067e-14
GROS_g06034	Glutathione synthetase	P:glutathione biosynthetic process; F:glutathione synthase activity; F:ATP binding	1.4133	0.00669129
GROS_g01081	CBR-CBN-1 protein	P:phosphorylation; F:calcium ion binding; F:kinase activity; C:integral component of membrane	1.40415	0.00771389
GROS_g02148	---NA---		1.40141	0.0013411
GROS_g01724	uncharacterized threonine-rich GPI-anchored glycoprotein PJ4664.02-like isoform X1	P:nucleosome assembly; F:DNA binding; C:nucleosome; C:host cell nucleus	1.40071	0.00395036
GROS_g05974	---NA---		1.39223	9.18941e-17
GROS_g11835	---NA---		1.38756	0.00331817
GROS_g12722	---NA---		1.33548	0.00232655
GROS_g02542	hypothetical protein B9Z55_010507	P:transmembrane transport; F:protein binding; F:transmembrane transporter activity; C:integral component of membrane	1.33347	0.000796565
GROS_g09616	saccharopine dehydrogenase	P:oxidation-reduction process; F:oxidoreductase activity; C:cytoplasm	1.32851	4.65418e-17
GROS_g04557	triacylglycerol lipase	P:lipid catabolic process; F:lipase activity	1.32824	0.00016933
GROS_g10273	---NA---		1.32314	0.002983
GROS_g08099	Zona pellucida domain-containing protein	C:membrane; C:integral component of membrane	1.3208	0.000370346
GROS_g07571	glutathione synthetase	P:glutathione biosynthetic process; F:glutathione synthase activity; F:ATP binding	1.31484	9.34726e-09
GROS_g11659	---NA---	F:carbohydrate binding	1.30826	3.93797e-13
GROS_g09079	TK/FER protein kinase	P:metabolic process; P:cellular process; F:transferase activity	1.29541	1.28116e-13
GROS_g10871	superoxide dismutase [Cu-Zn]	P:activation of MAPK activity; P:protein polyubiquitination; P:ovarian follicle development; P:positive regulation of cytokine production; P:retina homeostasis; P:myeloid cell homeostasis; P:glutathione metabolic process; P:cellular iron ion homeostasis; P:spermatogenesis; P:embryo implantation; P:cell aging; P:sensory perception of sound; P:locomotory behavior; P:regulation of blood pressure; P:…	1.2953	3.37575e-11
GROS_g13156	palmitoyltransferase, putative	F:transferase activity; C:membrane	1.29241	1.28108e-11
GROS_g06382	---NA---		1.28498	3.06288e-06
GROS_g00218	PAP2 family protein; Phosphatidate phosphatase	P:phospholipid metabolic process; P:signal transduction; P:phospholipid dephosphorylation; F:phosphatidate phosphatase activity; F:lipid phosphatase activity; C:integral component of plasma membrane	1.28469	2.68699e-22
GROS_g09008	calcium activated nucleotidase 1; Nucleoside diphosphate phosphatase	P:multicellular organism development; P:cellular process; F:calcium ion binding; F:nucleoside-diphosphatase activity	1.27956	0.0012321
GROS_g00488	Hydroxylysine kinase	P:phosphorylation; F:kinase activity	1.27952	1.08061e-05
GROS_g08967	---NA---		1.27859	2.35951e-05
GROS_g09358	---NA---		1.27846	0.0071977
GROS_g01373	Protein F18A1.7	C:membrane; C:integral component of membrane	1.27605	0.000442605
GROS_g05289	---NA---		1.27565	0.000173309
GROS_g07039	Zinc metalloproteinase nas-37	P:proteolysis; P:multicellular organismal process; F:metalloendopeptidase activity	1.27111	0.00705393
GROS_g06697	Galactoside-binding lectin family protein	F:galactoside binding; F:carbohydrate binding	1.26472	1.10761e-20
GROS_g02358	putative gland protein 10C02		1.26049	3.26438e-13
GROS_g07002	Fibronectin, type III domain and Immunoglobulin-like fold domain-containing protein	F:protein binding	1.25211	9.53942e-11
GROS_g06006	alpha-mannosidase 2x isoform X2	P:mannose metabolic process; F:alpha-mannosidase activity; F:carbohydrate binding; C:membrane	1.2513	1.65261e-05
GROS_g05325	Zinc metalloproteinase nas-12; Acting on peptide bonds (peptidases)	P:proteolysis; F:metalloendopeptidase activity; F:metal ion binding	1.22981	0.0031766
GROS_g10734	class I SAM-dependent methyltransferase	P:lipid biosynthetic process; P:methylation; F:methyltransferase activity; F:transferase activity	1.2249	0.00698375
GROS_g00071	ShKT domain-containing protein	P:ion transmembrane transport; F:transmembrane signaling receptor activity; F:extracellular ligand-gated ion channel activity; C:integral component of membrane	1.21857	6.39734e-14
GROS_g12914	leukocyte elastase inhibitor-like isoform X1	C:extracellular space	1.2179	0.000978169
GROS_g11656	Transcription factor HNF-4 homolog	P:regulation of transcription, DNA-templated; P:steroid hormone mediated signaling pathway; P:cell redox homeostasis; F:DNA binding; F:DNA-binding transcription factor activity; F:steroid hormone receptor activity; F:zinc ion binding; F:sequence-specific DNA binding; F:metal ion binding; C:nucleus; C:membrane; C:integral component of membrane; C:host cell nucleus	1.21426	6.73109e-05
GROS_g10345	---NA---	F:calcium ion binding	1.2125	1.1219e-06
GROS_g08478	---NA---		1.20161	0.000678114
GROS_g07381	---NA---		1.19689	0.000613579
GROS_g13140	---NA---		1.17922	0.000227707
GROS_g13218	galectin-4-like isoform X2	F:carbohydrate binding	1.17726	7.61698e-07
GROS_g11886	Peroxidasin-like protein	P:response to oxidative stress; P:multicellular organism development; P:cellular process; P:oxidation-reduction process; F:peroxidase activity; F:heme binding	1.17334	0.00913611
GROS_g06542	mCG50238, isoform CRA_a	F:DNA binding; F:enzyme binding; F:protein heterodimerization activity; C:nucleosome; C:nucleus	1.17153	7.202e-13
GROS_g13509	MutS domain III family protein	P:mismatch repair; P:reciprocal meiotic recombination; P:meiotic chromosome segregation; F:ATP binding; F:mismatched DNA binding	1.16898	0.00210432
GROS_g06995	putative amphid protein		1.16491	4.04573e-06
GROS_g04372	---NA---		1.16141	7.86873e-10
GROS_g07195	hypothetical protein FO519_005424	F:carbohydrate binding	1.15412	5.00984e-07
GROS_g09037	Glutathione synthetase	P:glutathione biosynthetic process; F:glutathione synthase activity; F:ATP binding	1.15357	0.0047775
GROS_g05832	UDP-glucuronosyltransferase 2B17-like	F:UDP-glycosyltransferase activity; C:cellular anatomical entity	1.15037	0.000493749
GROS_g07112	DNA-binding protein D-ETS-4	P:regulation of transcription, DNA-templated; F:DNA-binding transcription factor activity; F:sequence-specific DNA binding; C:nucleus; C:host cell nucleus	1.15015	4.37202e-06
GROS_g13797	glutathione synthase	P:glutathione biosynthetic process; F:glutathione synthase activity; F:ATP binding	1.14943	2.68949e-12
GROS_g10509	Protein CBG03660	F:peptidase activity	1.14359	0.00560209
GROS_g10614	Zinc finger DHHC domain containing protein 2, putative	F:palmitoyltransferase activity	1.14321	9.39756e-13
GROS_g06441	---NA---		1.14223	0.00366448
GROS_g09735	glycoside hydrolase family 32 protein	F:hydrolase activity, acting on glycosyl bonds	1.1366	0.00080469
GROS_g09023	---NA---		1.13545	7.0148e-06
GROS_g09569	transposase, partial	F:nucleic acid binding	1.13328	0.002518
GROS_g00094	Myosin motor domain-containing protein	F:motor activity; F:ATP binding; F:actin filament binding; C:myosin complex	1.1289	2.06925e-20
GROS_g03625	Uncharacterised protein	C:membrane; C:integral component of membrane	1.12774	5.66658e-13
GROS_g01117	Phospholipase A2 domain-containing protein	P:phospholipid metabolic process; P:arachidonic acid secretion; F:phospholipase A2 activity	1.12524	4.04377e-19
GROS_g12591	Zinc metalloproteinase nas-37	P:proteolysis; P:multicellular organism development; P:molting cycle, collagen and cuticulin-based cuticle; F:metalloendopeptidase activity	1.11092	0.0070833
GROS_g09568	putative effector protein		1.10768	3.2734e-06
GROS_g08342	---NA---		1.10206	0.00210409
GROS_g04632	phosphoribosyltransferase	P:nucleoside metabolic process	1.07935	0.00731291
GROS_g03473	Patched family-containing protein	C:integral component of membrane	1.0789	3.64967e-12
GROS_g04711	---NA---	F:carbohydrate binding	1.07619	2.77286e-08
GROS_g08780	---NA---		1.07538	2.14006e-09
GROS_g00489	hydroxylysine kinase	P:phosphorylation; F:kinase activity; F:transferase activity	1.07365	5.60708e-09
GROS_g01200	Proteinase inhibitor I2, Kunitz metazoa domain and Chitin binding domain and EB domain and Cysteine-rich repeat and Lustrin, cysteine-rich repeated domain-containing protein	F:serine-type endopeptidase inhibitor activity; F:chitin binding; C:extracellular region	1.07259	6.9451e-15
GROS_g07567	glutathione synthase	P:glutathione biosynthetic process; F:glutathione synthase activity; F:ATP binding	1.07102	0.000310346
GROS_g09567	Zinc metalloproteinase nas-36	P:proteolysis; F:metalloendopeptidase activity	1.07058	0.000285702
GROS_g02149	superoxide dismutase [Cu-Zn]	P:activation of MAPK activity; P:protein polyubiquitination; P:ovarian follicle development; P:positive regulation of cytokine production; P:retina homeostasis; P:myeloid cell homeostasis; P:glutathione metabolic process; P:cellular iron ion homeostasis; P:spermatogenesis; P:embryo implantation; P:cell aging; P:sensory perception of sound; P:locomotory behavior; P:regulation of blood pressure; P:…	1.06055	1.71779e-17
GROS_g11825	unnamed protein product	C:integral component of membrane	1.0523	0.00377103
GROS_g09922	protein TOC75, putative	F:ATP binding; C:plasma membrane; C:membrane; C:integral component of membrane; C:outer membrane; C:apicoplast	1.05024	2.47013e-07
GROS_g01116	Phospholipase A2 domain-containing protein	P:phospholipid metabolic process; P:arachidonic acid secretion; F:phospholipase A2 activity	1.04719	4.15488e-16
GROS_g12066	nematode cuticle collagen domain protein	F:structural constituent of cuticle; C:collagen trimer; C:membrane; C:integral component of membrane	1.04248	8.53256e-06
GROS_g05859	---NA---		1.04128	1.58056e-12
GROS_g02827	---NA---		1.03654	0.00469144
GROS_g04694	Zinc metalloproteinase nas-36	P:proteolysis; P:multicellular organismal process; F:metallocarboxypeptidase activity; F:metalloendopeptidase activity; F:zinc ion binding; C:cellular anatomical entity	1.0352	2.22563e-09
GROS_g03502	---NA---		1.03497	0.000450701
GROS_g02485	von Willebrand factor type A domain protein	C:extracellular region	1.02831	3.28865e-08
GROS_g02342	bestrophin-1 family protein	P:ion transport; C:membrane	1.02371	3.08993e-11
GROS_g11657	Glutathione S-transferase 1	F:protein binding	1.02315	0.00593742
GROS_g03615	cathepsin L-like cysteine proteinase	P:immune response; P:apoptotic cell clearance; P:proteolysis involved in cellular protein catabolic process; P:regulation of apoptosis involved in tissue homeostasis; P:regulation of protein processing; P:positive regulation of vitellogenesis; P:lipid droplet disassembly; F:cysteine-type endopeptidase activity; F:protein binding; C:extracellular space; C:vesicle lumen; C:phagolysosome; C:endolyso…	1.02183	4.47953e-07
GROS_g08379	hypothetical protein GCK72_010788	P:G protein-coupled receptor signaling pathway; F:G protein-coupled peptide receptor activity; C:membrane; C:integral component of membrane	1.01957	0.00897851
GROS_g01938	Cystathionine beta-synthase	P:cysteine biosynthetic process from serine; P:cysteine biosynthetic process via cystathionine; F:cystathionine beta-synthase activity; C:cytoplasm	1.01428	0.000774328
GROS_g09242	GNS1/SUR4 family protein	P:fatty acid elongation, unsaturated fatty acid; F:transferase activity, transferring acyl groups other than amino-acyl groups; C:integral component of membrane	1.01409	0.0029263
GROS_g11297	Hypothetical protein SRAE_2000323000	P:mitotic sister chromatid segregation; P:regulation of mitotic cytokinesis; C:membrane; C:integral component of membrane	1.01199	1.86778e-06
GROS_g10315	basic region leucine zipper	P:regulation of transcription by RNA polymerase II; P:developmental process; F:DNA-binding transcription factor activity; F:sequence-specific DNA binding; C:nucleus	1.00186	1.19047e-05
GROS_g11260	---NA---		-1.00004	9.01677e-18
GROS_g07221	transferrin receptor-like dimerization domain protein	P:proteolysis; F:carboxypeptidase activity; F:peptidase activity; C:membrane; C:integral component of membrane	-1.00951	1.49782e-14
GROS_g11139	hypothetical protein L596_016240	C:membrane; C:integral component of membrane	-1.01343	7.18915e-25
GROS_g04191	---NA---		-1.01552	6.26636e-18
GROS_g04835	major allergen		-1.02499	8.19771e-19
GROS_g07934	major allergen		-1.02586	2.39971e-22
GROS_g04681	---NA---		-1.03192	1.27951e-09
GROS_g13602	TropoNin T	P:regulation of muscle contraction; P:striated muscle contraction; F:binding; C:troponin complex	-1.03647	2.69133e-21
GROS_g04932	---NA---		-1.03658	9.78169e-17
GROS_g03147	LIM domain protein	C:membrane	-1.03954	6.27169e-30
GROS_g10456	DUF1794 domain-containing protein	C:integral component of membrane	-1.03978	3.7752e-08
GROS_g07842	---NA---		-1.04121	1.00465e-06
GROS_g11286	---NA---		-1.04574	1.19192e-18
GROS_g11339	---NA---		-1.04638	4.44306e-09
GROS_g11249	surface protein PspC	P:mRNA processing; P:axon development; C:neurofilament	-1.04706	1.53701e-16
GROS_g04349	ATP synthase lipid-binding protein, mitochondrial	P:ATP synthesis coupled proton transport; F:lipid binding; F:proton-transporting ATP synthase activity, rotational mechanism; C:mitochondrial proton-transporting ATP synthase complex, coupling factor F(o); C:plasma membrane; C:integral component of membrane	-1.05438	1.32162e-30
GROS_g11815	cytochrome P450 2C19-like isoform X3	P:cellular metabolic process; P:oxidation-reduction process; F:monooxygenase activity; F:iron ion binding; F:oxidoreductase activity, acting on paired donors, with incorporation or reduction of molecular oxygen; F:heme binding	-1.05448	1.27224e-14
GROS_g11140	troponin T; Adenosinetriphosphatase; Nucleoside-triphosphate phosphatase	P:skeletal muscle contraction; P:regulation of muscle contraction; P:sarcomere organization; P:cardiac muscle contraction; F:calcium ion binding; F:tropomyosin binding; F:calcium-dependent ATPase activity; C:troponin complex	-1.0567	2.61136e-24
GROS_g10421	low specificity L-threonine aldolase	P:cellular amino acid metabolic process; F:lyase activity	-1.05933	2.15351e-08
GROS_g11816	myosin head; Nucleoside-triphosphate phosphatase	P:behavior; P:multicellular organismal process; F:nucleotide binding; F:motor activity; F:actin binding; C:myosin complex; C:sarcomere	-1.06645	8.92922e-40
GROS_g09961	expansin B3	P:carbohydrate metabolic process; F:hydrolase activity, hydrolyzing O-glycosyl compounds; F:polysaccharide binding	-1.0673	1.01805e-12
GROS_g07968	pectate lyase 1	F:pectate lyase activity; C:extracellular region	-1.06734	4.01042e-12
GROS_g08192	Uncharacterised protein	C:membrane; C:integral component of membrane	-1.07435	1.12239e-09
GROS_g01123	serine carboxypeptidase	P:proteolysis; F:serine-type carboxypeptidase activity	-1.07574	7.41254e-17
GROS_g04650	---NA---		-1.07702	1.80191e-11
GROS_g06628	RGC/RGC protein kinase, Guanylate cyclase	P:protein phosphorylation; P:chemotaxis; P:signal transduction; P:sensory perception of chemical stimulus; P:cyclic nucleotide biosynthetic process; P:olfactory behavior; P:sensory processing; F:guanylate cyclase activity; F:protein kinase activity; F:ATP binding; C:membrane; C:neuron projection; C:cell body	-1.081	9.45727e-14
GROS_g10335	---NA---		-1.0813	4.77704e-19
GROS_g07762	ATP synthase, H+ transporting, mitochondrial F0 complex, subunit g	P:ATP synthesis coupled proton transport; F:proton transmembrane transporter activity; C:mitochondrial proton-transporting ATP synthase complex, coupling factor F(o); C:non-motile cilium	-1.08454	2.32413e-31
GROS_g07237	Erv1 / Alr family protein	P:oxidation-reduction process; F:flavin-linked sulfhydryl oxidase activity	-1.08619	8.43527e-15
GROS_g11290	PAZ/Piwi domain protein	P:gene silencing by RNA; F:nucleic acid binding	-1.08862	9.30653e-08
GROS_g08706	---NA---		-1.09745	1.94755e-29
GROS_g05662	major allergen		-1.10097	6.77695e-14
GROS_g06426	acyl-protein thioesterase 1	F:hydrolase activity; C:cellular anatomical entity	-1.10191	1.11995e-13
GROS_g12104	---NA---		-1.11551	0.00683542
GROS_g10132	Thioredoxin domain-containing protein	P:cell redox homeostasis; C:integral component of membrane	-1.11582	9.7872e-31
GROS_g11141	TropoNin T; Adenosinetriphosphatase; Nucleoside-triphosphate phosphatase	P:nematode larval development; P:skeletal muscle contraction; P:regulation of muscle contraction; P:sarcomere organization; P:cardiac muscle contraction; P:pharynx development; P:pharyngeal gland morphogenesis; F:calcium ion binding; F:tropomyosin binding; F:calcium-dependent ATPase activity; C:troponin complex	-1.11863	6.38637e-20
GROS_g13302	---NA---		-1.11951	6.90772e-06
GROS_g12340	hypothetical protein L596_030795		-1.12688	4.0553e-19
GROS_g01811	glutathione peroxidase; Peroxidase	P:response to reactive oxygen species; P:oxidation-reduction process; P:cellular oxidant detoxification; F:glutathione peroxidase activity; C:membrane	-1.13039	1.134e-39
GROS_g02228	NePHronoPhthisis (human kidney disease) homolog	P:behavior; P:multicellular organismal process; P:negative regulation of canonical Wnt signaling pathway; C:cytoskeleton; C:non-motile cilium	-1.1369	7.34713e-39
GROS_g08699	LIM domain-containing protein, variant	F:metal ion binding	-1.13743	6.52184e-15
GROS_g05453	---NA---		-1.13846	1.36281e-37
GROS_g05884	MFS domain-containing protein	P:transmembrane transport; F:transmembrane transporter activity	-1.14923	2.49856e-13
GROS_g08000	Adenylate kinase isoenzyme 1	P:nucleoside diphosphate phosphorylation; P:nucleoside monophosphate metabolic process; P:nucleoside triphosphate biosynthetic process; P:purine ribonucleotide metabolic process; P:nucleotide biosynthetic process; P:organonitrogen compound biosynthetic process; F:adenylate kinase activity; F:ATP binding; C:cytosol; C:membrane	-1.16068	3.3669e-41
GROS_g06965	eukaryotic aspartyl protease	P:proteolysis; F:aspartic-type endopeptidase activity	-1.16307	4.81978e-18
GROS_g04382	Neur_chan_LBD domain-containing protein	P:ion transmembrane transport; F:transmembrane signaling receptor activity; F:extracellular ligand-gated ion channel activity; C:integral component of membrane	-1.16556	1.38322e-38
GROS_g08637	phosphatidylethanolamine-binding protein	F:transferase activity, transferring acyl groups other than amino-acyl groups; C:integral component of membrane	-1.16618	5.90867e-31
GROS_g08952	---NA---	F:calcium ion binding	-1.17774	0.000418415
GROS_g11103	hypothetical protein LSTR_LSTR015452	P:oxidation-reduction process; F:oxidoreductase activity; C:membrane; C:integral component of membrane	-1.18318	1.27302e-10
GROS_g03140	putative effector protein	P:anion transport; P:anatomical structure development; P:transmembrane transport; F:calcium ion binding; F:protein binding; F:collagen binding; F:extracellular matrix binding; C:extracellular space	-1.19287	3.71786e-27
GROS_g11138	Protein CBG15947	C:membrane; C:integral component of membrane	-1.19973	6.47102e-12
GROS_g14220	rbp-1 protein	F:protein binding	-1.20266	3.62871e-21
GROS_g03148	---NA---		-1.20421	6.4517e-30
GROS_g09723	LIM domain-containing protein, variant	F:metal ion binding	-1.21062	6.2207e-19
GROS_g11796	Protein CBG03596		-1.22624	1.29713e-26
GROS_g03994	DUF4440 domain-containing protein	F:isomerase activity; C:membrane; C:integral component of membrane	-1.22904	2.79951e-23
GROS_g06898	malate dehydrogenase	P:carbohydrate metabolic process; P:tricarboxylic acid cycle; P:malate metabolic process; F:structural constituent of ribosome; F:L-malate dehydrogenase activity; C:mitochondrial small ribosomal subunit	-1.2294	1.56015e-33
GROS_g11007	---NA---		-1.23292	2.48025e-10
GROS_g07858	ovalbumin-related protein Y-like	C:extracellular space	-1.23978	1.01596e-06
GROS_g11186	macrophage mannose receptor 1-like	F:carbohydrate binding; F:signaling receptor activity; C:membrane; C:integral component of membrane	-1.25529	7.8827e-30
GROS_g12508	---NA---		-1.26736	6.44829e-27
GROS_g05715	---NA---		-1.27271	8.84836e-30
GROS_g07818	---NA---		-1.29257	3.17152e-27
GROS_g09167	---NA---		-1.29733	2.09735e-15
GROS_g10336	Y43F8B.1b-like protein	P:sensory perception of chemical stimulus; C:membrane; C:integral component of membrane	-1.29935	6.2604e-34
GROS_g13950	unnamed protein product	P:ion transport; P:ion transmembrane transport; F:transmembrane signaling receptor activity; F:ion channel activity; F:extracellular ligand-gated ion channel activity; C:plasma membrane; C:membrane; C:integral component of membrane	-1.3001	1.74649e-05
GROS_g10647	---NA---		-1.30047	4.63117e-06
GROS_g11514	diacylglycerol acyltransferase	F:transferase activity, transferring acyl groups other than amino-acyl groups	-1.30431	5.28425e-07
GROS_g12341	Chondroitin proteoglycan 2	F:chitin binding; C:extracellular region	-1.30822	1.06561e-20
GROS_g02373	Serine carboxypeptidase ctsa-1.1	P:proteolysis; F:serine-type carboxypeptidase activity	-1.30869	1.53597e-28
GROS_g05982	---NA---		-1.33398	1.24657e-47
GROS_g04187	---NA---		-1.37091	4.72192e-28
GROS_g04653	---NA---		-1.3794	7.37978e-31
GROS_g04843	arginine kinase; Creatine kinase	P:phosphorylation; P:phosphocreatine biosynthetic process; F:arginine kinase activity; F:creatine kinase activity; F:ATP binding	-1.38675	6.22251e-42
GROS_g04900	---NA---		-1.39481	0.00706467
GROS_g09419	predicted protein	F:carbohydrate binding; C:membrane; C:integral component of membrane	-1.39488	6.71718e-17
GROS_g10585	expansin B2		-1.40657	1.61674e-13
GROS_g04937	---NA---		-1.42411	4.06888e-32
GROS_g02634	---NA---		-1.42919	2.77026e-12
GROS_g11664	Thymidine kinase	P:DNA-templated transcription, initiation; F:DNA binding; F:thymidine kinase activity; F:protein binding; F:ATP binding	-1.46267	0.0036613
GROS_g12651	glycosyl hydrolase, family 18	P:carbohydrate metabolic process; P:macromolecule catabolic process; P:response to fungus; F:hydrolase activity, hydrolyzing O-glycosyl compounds; C:cellular anatomical entity	-1.4704	4.95363e-11
GROS_g08401	hypothetical protein FO519_004685		-1.49916	1.72566e-07
GROS_g05688	---NA---		-1.53546	6.64078e-20
GROS_g02411	LIM domain-containing protein, variant	F:metal ion binding	-1.53616	1.64374e-23
GROS_g00816	Galectin, carbohydrate recognition domain and Concanavalin A-like lectin/glucanases superfamily domain and Concanavalin A-like lectin/glucanase, subgroup domain-containing protein	F:carbohydrate binding	-1.53698	3.55911e-24
GROS_g07446	glycoside hydrolase family 5 protein	P:carbohydrate metabolic process; F:hydrolase activity, hydrolyzing O-glycosyl compounds	-1.54167	2.14265e-30
GROS_g11319	---NA---		-1.5457	0.00275562
GROS_g01647	---NA---		-1.5618	0.000417732
GROS_g08311	---NA---		-1.56549	4.06888e-32
GROS_g06466	---NA---		-1.56871	8.70802e-34
GROS_g01646	Emopamil-binding family-containing protein	P:sterol metabolic process; F:cholestenol delta-isomerase activity; C:membrane; C:integral component of membrane	-1.61206	8.97837e-11
GROS_g10505	beta-1,4-endoglucanase precursor, Cellulase	P:carbohydrate metabolic process; F:cellulase activity	-1.64972	5.7711e-29
GROS_g04936	---NA---		-1.66402	5.52591e-33
GROS_g00250	CRE-DCT-18 protein	C:sarcoglycan complex; C:membrane; C:integral component of membrane	-1.66951	5.44446e-30
GROS_g03480	---NA---		-1.74755	2.76677e-21
GROS_g12709	---NA---		-1.75058	5.63126e-21
GROS_g00815	Galectin domain containing protein	F:carbohydrate binding	-1.75612	4.49342e-29
GROS_g00460	---NA---		-1.75714	7.02966e-09
GROS_g06054	---NA---		-1.76886	1.10841e-37
GROS_g08176	---NA---		-1.83834	1.06439e-39
GROS_g02466	Galectin, carbohydrate recognition domain and Concanavalin A-like lectin/glucanases superfamily domain and Concanavalin A-like lectin/glucanase, subgroup domain-containing protein	F:carbohydrate binding	-1.90047	2.04945e-22
GROS_g13992	---NA---		-2.03204	1.25207e-18
GROS_g11230	C-type lectin mannose-binding isoform-like isoform X2	P:modulation of process of other organism; F:carbohydrate binding; F:toxin activity; C:extracellular region	-2.05949	6.4309e-29
GROS_g11229	---NA---		-2.08345	3.10365e-36
GROS_g03476	expansin-like protein	P:carbohydrate metabolic process; F:hydrolase activity, hydrolyzing O-glycosyl compounds; F:carbohydrate binding; F:polysaccharide binding	-2.10301	1.96747e-06
GROS_g06617	integrase core domain protein	P:proteolysis; P:DNA integration; F:nucleic acid binding; F:aspartic-type endopeptidase activity; F:zinc ion binding; C:membrane; C:integral component of membrane	-2.32438	2.31399e-29
GROS_g07852	Transthyretin-like family protein	C:extracellular space; C:cell surface	-2.3401	1.10841e-37
GROS_g01645	Galectin domain containing protein	P:regulation of gene expression; F:carbohydrate binding; C:cellular anatomical entity	-2.53394	8.25691e-16
GROS_g13643	---NA---		-2.76352	6.40196e-17
GROS_g13052	metal cation transporter, ZIP family	P:transport; C:membrane	-2.93161	6.54329e-39
GROS_g13640	---NA---		-2.99172	1.10457e-34
GROS_g10940	FAD-binding domain-containing protein	P:oxidation-reduction process; F:oxidoreductase activity; F:FAD binding	-4.01838	5.90867e-31

## Sheet: DEGs_INNvsSSI
DEGs between INN and SSI (Log2 FC>=1, padj < 0.01)
SeqName	Description	GO Names	log2FoldChange	padj
GROS_g05366	---NA---		3.53942	0.000110467
GROS_g08336	---NA---		2.28563	9.05961e-07
GROS_g11413	---NA---		2.2685	0.0016238
GROS_g01682	Protein CBG22717	C:integral component of membrane	2.22209	9.20865e-36
GROS_g10673	UDP-glucuronosyl UDP-glucosyltransferase domain containing protein	P:mitochondrial fusion; F:GTPase activity; F:GTP binding; F:glucuronosyltransferase activity; F:transferase activity; F:transferase activity, transferring glycosyl groups; F:transferase activity, transferring hexosyl groups; C:mitochondrial outer membrane; C:membrane; C:integral component of membrane	2.19085	0.00623725
GROS_g02499	---NA---		2.14294	0.00657928
GROS_g12056	---NA---		2.08549	6.05926e-25
GROS_g13144	---NA---		2.04675	0.0075915
GROS_g09113	Protein CBG06429	P:signal transduction; F:hormone activity; C:extracellular region	1.94333	1.38393e-26
GROS_g04557	triacylglycerol lipase	P:lipid catabolic process; F:lipase activity; F:hydrolase activity	1.85324	2.75137e-07
GROS_g08159	heat shock protein 12.6	F:signaling receptor binding	1.84982	3.40924e-10
GROS_g06560	---NA---		1.82437	5.19032e-96
GROS_g05676	---NA---		1.75456	1.43324e-06
GROS_g01679	---NA---		1.75178	0.00688858
GROS_g10889	nuclear envelope pore membrane protein POM 121-like	P:carboxylic acid metabolic process; F:catalytic activity; F:carboxy-lyase activity; F:pyridoxal phosphate binding	1.73309	0.00054793
GROS_g11086	---NA---		1.7218	0.00553458
GROS_g12110	---NA---		1.70699	2.04876e-07
GROS_g06323	---NA---		1.68553	1.21588e-08
GROS_g03625	Uncharacterised protein	C:membrane; C:integral component of membrane	1.6514	1.21783e-26
GROS_g12499	---NA---		1.64721	5.33897e-09
GROS_g09037	Glutathione synthetase	F:ion binding	1.64543	6.88045e-05
GROS_g09635	Single-minded 2	P:regulation of transcription, DNA-templated; F:DNA binding; F:DNA-binding transcription factor activity; F:protein dimerization activity; C:nucleus; C:transcription regulator complex; C:cytoplasm	1.61356	0.000837234
GROS_g08138	---NA---		1.60241	0.00121897
GROS_g05289	---NA---		1.58194	3.74706e-06
GROS_g02358	putative gland protein 10C02		1.5503	1.27904e-19
GROS_g05974	---NA---		1.5337	4.66215e-20
GROS_g08576	leukocyte elastase inhibitor-like	C:extracellular space; C:membrane; C:integral component of membrane	1.53294	0.00017398
GROS_g05724	glycoside hydrolase family 32 protein	F:hydrolase activity	1.52854	1.93366e-05
GROS_g08979	---NA---		1.51824	0.00958565
GROS_g13743	---NA---		1.49633	0.00140066
GROS_g08368	Gram positive anchor	C:extracellular region; C:cell wall	1.47408	0.000162367
GROS_g06660	muscle-related coiled-coil protein	P:signal transduction; C:membrane	1.46895	0.00481994
GROS_g01765	hypothetical esophageal gland cell secretory protein 4		1.45571	6.06853e-14
GROS_g09008	calcium activated nucleotidase 1, Nucleoside diphosphate phosphatase	P:multicellular organism development; P:cellular process; F:nucleoside-diphosphatase activity	1.4293	0.000297896
GROS_g08687	CRE-KETN-1 protein		1.4278	6.87063e-06
GROS_g13986	Low-density lipoprotein receptor-related protein	P:regulation of biological process; C:membrane	1.41678	1.20519e-05
GROS_g08353	---NA---		1.41401	0.00224506
GROS_g13972	---NA---		1.40899	0.00681541
GROS_g05325	Zinc metalloproteinase nas-12	F:metalloendopeptidase activity; F:metal ion binding	1.39336	0.000796114
GROS_g10147	UPF0392 protein F59C6.8	P:biological_process; F:molecular_function; F:transferase activity; F:transferase activity, transferring glycosyl groups; C:cellular_component; C:membrane; C:integral component of membrane	1.38706	3.72911e-11
GROS_g11659	---NA---		1.38384	1.78159e-14
GROS_g00218	PAP2 family protein	P:phospholipid metabolic process; P:signal transduction; P:phospholipid dephosphorylation; F:phosphatidate phosphatase activity; F:lipid phosphatase activity; C:integral component of plasma membrane	1.37425	3.88627e-25
GROS_g02498	G protein-coupled receptor	P:G protein-coupled receptor signaling pathway; F:G protein-coupled receptor activity; C:membrane; C:integral component of membrane	1.36739	0.00337171
GROS_g09040	23S rRNA (guanosine(2251)-2'-O)-methyltransferase RlmB	P:RNA methylation; P:RNA processing; P:methylation; F:RNA binding; F:methyltransferase activity; F:RNA methyltransferase activity; F:transferase activity; C:membrane; C:integral component of membrane	1.36629	4.514e-10
GROS_g06697	Galactoside-binding lectin family protein	F:galactoside binding; F:carbohydrate binding	1.35791	1.02118e-23
GROS_g09023	---NA---		1.33104	1.04026e-07
GROS_g12952	---NA---		1.3243	0.00909035
GROS_g02470	esophageal gland-localized secretory protein 15		1.3168	1.04142e-05
GROS_g07381	---NA---		1.31618	0.000158275
GROS_g04711	---NA---	F:carbohydrate binding	1.31293	1.25027e-11
GROS_g10864	Protein lin-28	P:dosage compensation; P:pre-miRNA processing; P:regulation of development, heterochronic; P:regulation of cell fate specification; P:negative regulation of primary miRNA processing; F:mRNA 3'-UTR binding; F:enzyme binding; F:primary miRNA binding; F:pre-miRNA binding; F:mRNA CDS binding; C:nucleus; C:cytoplasm	1.3121	1.34697e-17
GROS_g09989	---NA---		1.30335	0.00875931
GROS_g04978	FAD-binding domain-containing protein	P:oxidation-reduction process; F:UDP-N-acetylmuramate dehydrogenase activity; F:oxidoreductase activity; F:flavin adenine dinucleotide binding; F:FAD binding	1.30041	1.97789e-07
GROS_g06382	---NA---		1.29806	2.20641e-06
GROS_g09560	---NA---		1.28939	3.3916e-05
GROS_g04632	phosphoribosyltransferase	P:nucleoside metabolic process; F:transferase activity; F:transferase activity, transferring glycosyl groups	1.284	0.00127511
GROS_g09567	Zinc metalloproteinase nas-36	F:catalytic activity	1.27889	1.38418e-05
GROS_g07867	---NA---		1.26576	0.00222936
GROS_g03502	---NA---		1.26411	1.89424e-05
GROS_g10524	karyopherin alpha, putative	P:protein import into nucleus; P:protein transport; F:nuclear import signal receptor activity; C:cytoplasm; C:host cell nucleus	1.2628	0.00228898
GROS_g12490	---NA---		1.23624	0.00238777
GROS_g09572	---NA---		1.23418	0.00123178
GROS_g11209	---NA---		1.23197	2.25984e-05
GROS_g09242	GNS1/SUR4 family protein	P:fatty acid elongation, unsaturated fatty acid; F:transferase activity, transferring acyl groups other than amino-acyl groups; C:integral component of membrane	1.23005	0.000241071
GROS_g03631	---NA---		1.22065	0.000171312
GROS_g10345	---NA---		1.21912	8.95886e-07
GROS_g09922	protein TOC75, putative	F:ATP binding; C:plasma membrane; C:membrane; C:integral component of membrane; C:outer membrane; C:apicoplast	1.19874	4.00694e-09
GROS_g06542	mCG50238, isoform CRA_a	F:enzyme binding; C:nucleus; C:chromosome; C:protein-containing complex; F:DNA binding; F:protein heterodimerization activity; C:nucleosome	1.18616	3.30513e-13
GROS_g07571	glutathione synthetase	F:catalytic activity; F:ion binding	1.17855	2.15803e-07
GROS_g08870	---NA---		1.17101	2.9947e-08
GROS_g08369	Leucine-rich repeat and Leucine-rich repeat, typical subtype-containing protein	C:cellular anatomical entity	1.16932	1.16882e-07
GROS_g10734	class I SAM-dependent methyltransferase	P:lipid biosynthetic process; P:methylation; F:methyltransferase activity; F:transferase activity	1.16706	0.00937826
GROS_g11825	unnamed protein product	C:integral component of membrane	1.16568	0.0012045
GROS_g01117	Phospholipase A2 domain-containing protein	P:phospholipid metabolic process; P:lipid catabolic process; P:arachidonic acid secretion; F:phospholipase A2 activity; F:calcium ion binding; C:extracellular region; C:membrane; C:integral component of membrane	1.15659	3.79019e-20
GROS_g10850	common central domain of tyrosinase	P:metabolic process; F:oxidoreductase activity; F:metal ion binding	1.15647	0.00270481
GROS_g02149	superoxide dismutase [Cu-Zn]	P:activation of MAPK activity; P:protein polyubiquitination; P:ovarian follicle development; P:positive regulation of cytokine production; P:retina homeostasis; P:myeloid cell homeostasis; P:glutathione metabolic process; P:superoxide metabolic process; F:metal ion binding P:cellular iron ion homeostasis; P:spermatogenesis; P:embryo implantation; P:cell aging; P:sensory perception of sound; P:loc…	1.1507	1.96717e-20
GROS_g01373	Protein F18A1.7	C:membrane; C:integral component of membrane	1.14876	0.00143762
GROS_g05789	peptidase family M13	P:proteolysis; F:metalloendopeptidase activity; F:metallopeptidase activity; C:membrane; C:integral component of membrane	1.14597	1.89722e-23
GROS_g07002	Fibronectin, type III domain and Immunoglobulin-like fold domain-containing protein	C:membrane; C:integral component of membrane	1.13472	3.50898e-09
GROS_g06441	---NA---		1.13034	0.00372799
GROS_g00094	Myosin motor domain-containing protein	F:binding; F:motor activity; F:ATP binding; F:actin filament binding; C:myosin complex	1.12963	2.0052e-20
GROS_g13045	---NA---		1.12648	0.000964171
GROS_g09616	saccharopine dehydrogenase	P:oxidation-reduction process; F:oxidoreductase activity; C:cytoplasm	1.12566	1.78941e-12
GROS_g04372	---NA---		1.11681	2.74761e-09
GROS_g06274	---NA---		1.1138	0.00299442
GROS_g06995	putative amphid protein		1.11305	9.95192e-06
GROS_g13218	galectin-4-like isoform X2		1.11166	2.62739e-06
GROS_g02248	neurofilament triplet H1-like protein	P:rRNA processing; P:mRNA catabolic process; P:tRNA processing; P:RNA phosphodiester bond hydrolysis, endonucleolytic; F:magnesium ion binding; F:RNA binding; F:endoribonuclease activity; F:zinc ion binding; F:ribonuclease E activity; C:cytoplasm; C:cytoplasmic side of plasma membrane	1.11056	2.53492e-09
GROS_g06012	Tyrosine-protein phosphatase 10D	P:protein dephosphorylation; P:dephosphorylation; P:peptidyl-tyrosine dephosphorylation; F:phosphoprotein phosphatase activity; F:protein tyrosine phosphatase activity; F:hydrolase activity; F:phosphatase activity; C:membrane; C:integral component of membrane	1.1081	9.73296e-07
GROS_g01200	Proteinase inhibitor I2, Kunitz metazoa domain and Chitin binding domain and EB domain and Cysteine-rich repeat and Lustrin, cysteine-rich repeated domain-containing protein	P:negative regulation of endopeptidase activity; F:serine-type endopeptidase inhibitor activity; F:chitin binding; C:extracellular region	1.10699	8.38264e-16
GROS_g05753	Fatty-acid amide hydrolase 2	F:hydrolase activity; C:membrane; C:integral component of membrane	1.10206	0.000310609
GROS_g05859	---NA---		1.0986	7.28432e-14
GROS_g13156	palmitoyltransferase, putative	F:transferase activity; C:membrane	1.09459	5.81626e-09
GROS_g07195	hypothetical protein FO519_005424		1.09052	1.6912e-06
GROS_g06656	---NA---		1.08588	0.000120053
GROS_g01116	Phospholipase A2 domain-containing protein	P:phospholipid metabolic process; P:lipid catabolic process; P:arachidonic acid secretion; F:phospholipase A2 activity; F:calcium ion binding; C:extracellular region; C:membrane; C:integral component of membrane	1.07604	5.64724e-17
GROS_g07239	intein splicing region	P:protein processing	1.07062	0.00687231
GROS_g08780	---NA---		1.06395	3.05475e-09
GROS_g10855	thiazole biosynthetic enzyme	P:heterocycle biosynthetic process; P:aromatic compound biosynthetic process; P:sulfur compound biosynthetic process; P:organic cyclic compound biosynthetic process; P:organonitrogen compound biosynthetic process; F:iron ion binding; F:transferase activity; C:cytoplasm	1.05439	1.0995e-06
GROS_g00488	Hydroxylysine kinase	P:phosphorylation; F:kinase activity	1.05231	0.000331423
GROS_g11387	---NA---		1.05038	0.00111577
GROS_g02485	von Willebrand factor type A domain protein	C:extracellular region	1.04737	1.64623e-08
GROS_g13797	glutathione synthase	F:ion binding	1.04442	1.89243e-10
GROS_g09079	TK/FER protein kinase	P:metabolic process; P:cellular process; F:transferase activity	1.04254	1.99754e-09
GROS_g02484	von Willebrand factor domain-containing protein	C:cellular anatomical entity; C:basement membrane; C:extracellular space	1.04104	2.40189e-17
GROS_g09368	---NA---		1.0401	0.00685721
GROS_g10871	superoxide dismutase [Cu-Zn]	P:activation of MAPK activity; P:protein polyubiquitination; P:ovarian follicle development; P:positive regulation of cytokine production; P:retina homeostasis; P:myeloid cell homeostasis; P:glutathione metabolic process; P:cellular iron ion homeostasis; P:spermatogenesis; P:embryo implantation; P:cell aging; P:sensory perception of sound; P:locomotory behavior; P:regulation of blood pressure; P:…	1.03371	8.24002e-08
GROS_g00489	hydroxylysine kinase	P:phosphorylation; F:kinase activity; F:transferase activity	1.02853	2.2119e-08
GROS_g11087	bestrophin-1 family protein	P:chloride transport; C:integral component of membrane	1.02736	8.02583e-10
GROS_g08890	unnamed protein product	F:carbohydrate binding	1.0231	0.00356755
GROS_g08342	---NA---		1.02274	0.00406321
GROS_g00470	Zona pellucida domain and PAN-1 domain and Apple-like domain-containing protein	P:DNA metabolic process; P:tissue development; P:regulation of anatomical structure morphogenesis; P:positive regulation of nematode larval development; F:catalytic activity; F:organic cyclic compound binding; F:heterocyclic compound binding; C:apical plasma membrane; C:side of membrane	1.01426	0.000275472
GROS_g10611	---NA---		1.00899	1.26662e-09
GROS_g11249	surface protein PspC		-1.00445	2.71296e-15
GROS_g08699	LIM domain-containing protein, variant	F:metal ion binding	-1.00716	8.06074e-12
GROS_g06220	---NA---		-1.0106	1.75011e-12
GROS_g14236	RBP-1 protein	F:protein binding	-1.01215	1.73978e-05
GROS_g11192	---NA---		-1.01931	0.00700984
GROS_g08637	phosphatidylethanolamine-binding protein	F:transferase activity, transferring acyl groups other than amino-acyl groups; C:integral component of membrane	-1.02687	3.64809e-24
GROS_g08706	---NA---		-1.0279	8.36035e-26
GROS_g03998	---NA---		-1.03054	1.01598e-20
GROS_g03147	LIM domain protein	C:membrane	-1.03089	2.78319e-29
GROS_g04932	---NA---		-1.03972	7.66003e-17
GROS_g07221	transferrin receptor-like dimerization domain protein	P:proteolysis; F:carboxypeptidase activity; F:peptidase activity; C:membrane; C:integral component of membrane	-1.04008	1.88739e-15
GROS_g11715	---NA---		-1.04081	3.82985e-08
GROS_g05715	---NA---		-1.04205	3.80162e-20
GROS_g05693	NAD(P) transhydrogenase (Si-specific), mitochondrial	P:oxidation-reduction process; P:proton transmembrane transport; F:NAD(P)+ transhydrogenase activity; C:integral component of membrane	-1.04322	4.45782e-32
GROS_g01366	Major facilitator superfamily and Major facilitator superfamily domain, general substrate transporter and Major facilitator superfamily domain-containing protein	P:cellular process	-1.04765	8.30529e-23
GROS_g03994	DUF4440 domain-containing protein	F:isomerase activity; C:membrane; C:integral component of membrane	-1.05236	3.30098e-17
GROS_g06966	eukaryotic aspartyl protease	P:proteolysis; F:aspartic-type endopeptidase activity	-1.05287	6.43106e-10
GROS_g05374	Major facilitator superfamily and Major facilitator superfamily domain, general substrate transporter and Major facilitator superfamily domain-containing protein	P:transmembrane transport; F:transmembrane transporter activity	-1.0551	5.07641e-17
GROS_g04835	major allergen		-1.06701	2.57488e-20
GROS_g08952	---NA---	F:calcium ion binding	-1.06814	0.00149447
GROS_g01811	glutathione peroxidase ; Peroxidase	P:response to reactive oxygen species; P:oxidation-reduction process; P:cellular oxidant detoxification; F:glutathione peroxidase activity; C:membrane	-1.07536	9.20865e-36
GROS_g10335	---NA---		-1.08862	2.71036e-19
GROS_g11317	---NA---		-1.09173	1.02316e-09
GROS_g06427	Serine carboxypeptidase ctsa-1.1	P:proteolysis involved in cellular protein catabolic process; F:serine-type carboxypeptidase activity	-1.10414	1.48395e-21
GROS_g05018	N6-adenine-specific DNA methyltransferase 2	P:methylation; F:protein-lysine N-methyltransferase activity	-1.10701	0.000348966
GROS_g07665	---NA---		-1.1071	7.70251e-21
GROS_g04917	G protein-coupled receptor	C:integral component of membrane	-1.11116	8.52241e-08
GROS_g07968	pectate lyase 1	F:pectate lyase activity; C:extracellular region	-1.11372	3.60982e-13
GROS_g12183	Major facilitator superfamily and Major facilitator superfamily domain, general substrate transporter and Major facilitator superfamily domain-containing protein	P:transmembrane transport; F:transmembrane transporter activity	-1.11417	5.3272e-08
GROS_g13079	glycosyl hydrolase, family 18	P:carbohydrate metabolic process; F:chitin binding	-1.11873	4.05282e-06
GROS_g03148	---NA---		-1.11926	7.29277e-26
GROS_g02228	NePHronoPhthisis (human kidney disease) homolog	P:behavior; P:multicellular organismal process; P:negative regulation of canonical Wnt signaling pathway; C:cytoskeleton; C:non-motile cilium	-1.12014	1.86042e-37
GROS_g07237	Erv1 / Alr family protein	P:oxidation-reduction process; F:flavin-linked sulfhydryl oxidase activity	-1.12684	6.13451e-16
GROS_g05662	major allergen		-1.12728	1.41831e-14
GROS_g09723	LIM domain-containing protein, variant	F:metal ion binding	-1.13067	1.37537e-16
GROS_g07801	Protein CBG22935	P:peptidyl-lysine methylation; P:methylation; F:methyltransferase activity; F:protein-lysine N-methyltransferase activity	-1.1365	5.22782e-17
GROS_g10132	Thioredoxin domain-containing protein	P:cell redox homeostasis; C:integral component of membrane	-1.15084	1.76923e-32
GROS_g04210	Protein CBG04556		-1.15435	2.59556e-20
GROS_g05020	---NA---		-1.16222	0.00683455
GROS_g06898	malate dehydrogenase	P:carbohydrate metabolic process; P:tricarboxylic acid cycle; P:malate metabolic process; F:structural constituent of ribosome; F:L-malate dehydrogenase activity; C:mitochondrial small ribosomal subunit	-1.16568	4.81478e-30
GROS_g04681	---NA---		-1.17019	2.91515e-12
GROS_g12508	---NA---		-1.1711	5.42072e-23
GROS_g06404	Phosphate-regulating neutral endopeptidase	P:proteolysis; F:metalloendopeptidase activity	-1.17399	1.75418e-18
GROS_g04187	---NA---		-1.19069	3.2285e-21
GROS_g02957	triacylglycerol lipase	P:lipid metabolic process	-1.19649	2.02562e-20
GROS_g03140	putative effector protein	P:anion transport; P:anatomical structure development; P:transmembrane transport; F:calcium ion binding; F:protein binding; F:collagen binding; F:extracellular matrix binding; C:extracellular space	-1.22486	2.28617e-28
GROS_g07949	beta-1,4-endoglucanase precursor	P:carbohydrate metabolic process; F:hydrolase activity, hydrolyzing O-glycosyl compounds	-1.22682	9.58775e-26
GROS_g06965	eukaryotic aspartyl protease	P:proteolysis; F:aspartic-type endopeptidase activity	-1.23535	2.66261e-20
GROS_g11514	diacylglycerol acyltransferase	F:transferase activity, transferring acyl groups other than amino-acyl groups	-1.24186	1.98892e-06
GROS_g12341	Chondroitin proteoglycan 2	F:chitin binding; C:extracellular region	-1.24545	8.42362e-19
GROS_g11815	cytochrome P450 2C19-like isoform X3	P:cellular metabolic process; P:oxidation-reduction process; F:monooxygenase activity; F:iron ion binding; F:oxidoreductase activity, acting on paired donors, with incorporation or reduction of molecular oxygen; F:heme binding	-1.24631	3.17642e-20
GROS_g12340	hypothetical protein L596_030795		-1.25272	1.79052e-23
GROS_g10336	Y43F8B.1b-like protein	P:sensory perception of chemical stimulus; C:membrane; C:integral component of membrane	-1.26566	4.10207e-32
GROS_g11726	expansin B3	P:carbohydrate metabolic process; F:hydrolase activity, hydrolyzing O-glycosyl compounds; F:polysaccharide binding	-1.27778	1.15524e-13
GROS_g05982	---NA---		-1.28391	3.73417e-44
GROS_g04382	Neur_chan_LBD domain-containing protein	P:ion transmembrane transport; F:transmembrane signaling receptor activity; F:extracellular ligand-gated ion channel activity; C:integral component of membrane	-1.28978	9.4281e-47
GROS_g04937	---NA---		-1.29239	1.53369e-26
GROS_g11796	Protein CBG03596		-1.3042	9.05278e-30
GROS_g14220	rbp-1 protein	F:protein binding	-1.30885	4.97242e-25
GROS_g12817	expansin B3	P:carbohydrate metabolic process; F:hydrolase activity, hydrolyzing O-glycosyl compounds; F:polysaccharide binding	-1.31795	8.89932e-16
GROS_g07858	ovalbumin-related protein Y-like	C:extracellular space	-1.32464	1.19891e-07
GROS_g11186	macrophage mannose receptor 1-like		-1.32991	3.45486e-33
GROS_g09961	expansin B3	P:carbohydrate metabolic process; F:hydrolase activity, hydrolyzing O-glycosyl compounds; F:polysaccharide binding	-1.33228	1.16918e-19
GROS_g06466	---NA---		-1.33601	1.09956e-24
GROS_g11136	glycoside hydrolase family 18 protein		-1.34002	3.73814e-09
GROS_g06628	RGC/RGC protein kinase, Guanylate cyclase	P:protein phosphorylation; P:chemotaxis; P:signal transduction; P:sensory perception of chemical stimulus; P:cyclic nucleotide biosynthetic process; P:olfactory behavior; P:sensory processing; F:guanylate cyclase activity; F:protein kinase activity; F:ATP binding; C:membrane; C:neuron projection; C:cell body	-1.34354	5.80028e-21
GROS_g11103	hypothetical protein LSTR_LSTR015452		-1.34613	8.86231e-14
GROS_g02411	LIM domain-containing protein, variant	F:metal ion binding	-1.35382	2.40091e-18
GROS_g08401	hypothetical protein FO519_004685		-1.35887	2.81317e-06
GROS_g09167	---NA---		-1.36071	6.50767e-17
GROS_g01647	---NA---		-1.36667	0.00237501
GROS_g04843	arginine kinase; Creatine kinase	P:phosphorylation; P:phosphocreatine biosynthetic process; F:arginine kinase activity; F:creatine kinase activity; F:ATP binding	-1.36729	6.0921e-41
GROS_g10647	---NA---		-1.36884	1.16129e-06
GROS_g09419	predicted protein	F:carbohydrate binding; C:membrane; C:integral component of membrane	-1.37133	2.33433e-16
GROS_g12705	glycosyl hydrolase, family 18	P:carbohydrate metabolic process; F:chitin binding	-1.40261	2.08501e-16
GROS_g01123	serine carboxypeptidase	P:proteolysis; F:serine-type carboxypeptidase activity	-1.40546	3.397e-28
GROS_g04653	---NA---		-1.41071	4.10207e-32
GROS_g13433	serine protease inhibitor 42Dd	C:extracellular space	-1.41802	0.00280255
GROS_g08311	---NA---		-1.4209	1.53369e-26
GROS_g11137	Chitin-binding, type 1 domain and Glycoside hydrolase, family 18, catalytic domain and Chitinase II domain and Glycoside hydrolase, catalytic domain and Glycoside hydrolase, superfamily domain-containing protein	P:carbohydrate metabolic process	-1.42779	3.80179e-05
GROS_g05688	---NA---		-1.43946	1.50329e-17
GROS_g13728	LysM Domain (peptidoglycan binding) protein	P:carbohydrate metabolic process	-1.47827	4.7889e-10
GROS_g05884	MFS domain-containing protein	P:transmembrane transport; F:transmembrane transporter activity	-1.48562	6.36592e-22
GROS_g00250	CRE-DCT-18 protein	C:sarcoglycan complex; C:membrane; C:integral component of membrane	-1.50989	1.71804e-24
GROS_g07446	glycoside hydrolase family 5 protein	P:carbohydrate metabolic process; F:hydrolase activity, hydrolyzing O-glycosyl compounds	-1.52144	1.86541e-29
GROS_g04936	---NA---		-1.57326	1.92838e-29
GROS_g10505	beta-1,4-endoglucanase precursor, Cellulase	P:carbohydrate metabolic process; F:cellulase activity	-1.58219	1.53369e-26
GROS_g10585	expansin B2		-1.58346	5.54785e-17
GROS_g10954	glycosyl hydrolase, family 18	P:carbohydrate metabolic process	-1.59544	0.000543759
GROS_g13992	---NA---		-1.6056	1.09563e-11
GROS_g02634	---NA---		-1.6108	1.6753e-15
GROS_g02373	Serine carboxypeptidase ctsa-1.1	P:proteolysis; F:serine-type carboxypeptidase activity	-1.63297	1.05201e-43
GROS_g00816	Galectin, carbohydrate recognition domain and Concanavalin A-like lectin/glucanases superfamily domain and Concanavalin A-like lectin/glucanase, subgroup domain-containing protein	F:carbohydrate binding	-1.64425	1.98166e-27
GROS_g03480	---NA---		-1.67081	1.64548e-19
GROS_g06054	---NA---		-1.7117	4.08487e-35
GROS_g08176	---NA---		-1.731	3.59336e-35
GROS_g11229	---NA---		-1.76603	3.37859e-26
GROS_g11230	C-type lectin mannose-binding isoform-like isoform X2		-1.77852	1.73908e-21
GROS_g02466	Galectin, carbohydrate recognition domain and Concanavalin A-like lectin/glucanases superfamily domain and Concanavalin A-like lectin/glucanase, subgroup domain-containing protein	F:carbohydrate binding	-1.78354	8.87832e-20
GROS_g01646	Emopamil-binding family-containing protein	P:sterol metabolic process; F:cholestenol delta-isomerase activity; C:membrane; C:integral component of membrane	-1.78979	3.07085e-13
GROS_g00815	Galectin domain containing protein	F:carbohydrate binding	-1.79234	5.4474e-30
GROS_g12651	glycosyl hydrolase, family 18	P:carbohydrate metabolic process; P:macromolecule catabolic process; P:response to fungus; F:hydrolase activity, hydrolyzing O-glycosyl compounds; C:cellular anatomical entity	-1.83567	6.68372e-17
GROS_g12709	---NA---		-1.84938	2.409e-23
GROS_g06617	integrase core domain protein	P:proteolysis; P:DNA integration; F:nucleic acid binding; F:aspartic-type endopeptidase activity; F:zinc ion binding; C:membrane; C:integral component of membrane	-1.89692	2.95018e-19
GROS_g10955	glycosyl hydrolase, family 18	P:carbohydrate metabolic process	-1.92523	1.29624e-07
GROS_g13643	---NA---		-2.10458	8.08321e-10
GROS_g07852	Transthyretin-like family protein	C:extracellular space; C:cell surface	-2.28885	9.20865e-36
GROS_g11008	beta-1,4-endoglucanase precursor	P:carbohydrate metabolic process; F:hydrolase activity, hydrolyzing O-glycosyl compounds	-2.40832	3.78728e-06
GROS_g13640	---NA---		-2.42742	9.41366e-23
GROS_g13052	metal cation transporter, ZIP family	P:transport; C:membrane	-2.45588	2.13229e-27
GROS_g01645	Galectin domain containing protein	P:regulation of gene expression; F:carbohydrate binding; C:cellular anatomical entity	-2.66084	2.28454e-17
GROS_g03476	expansin-like protein	P:carbohydrate metabolic process; F:hydrolase activity, hydrolyzing O-glycosyl compounds; F:carbohydrate binding; F:polysaccharide binding	-2.67188	6.07058e-10
GROS_g10940	FAD-binding domain-containing protein	P:oxidation-reduction process; F:oxidoreductase activity; F:FAD binding	-3.23955	2.23724e-20
