# Supplementary material for: Belowground Chemical Interactions: An Insight Into Host-Specific Behavior of Globodera spp. Hatched in Root Exudates From Potato and Its Wild Relative, Solanum sisymbriifolium
Source: Front Plant Sci. 2022 Jan 12;12:802622. doi: 10.3389/fpls.2021.802622 (PMC8791010; doi:10.3389/fpls.2021.802622)
Supplement: Supplementary file 5 [file Data_Sheet_1.XLSX]

## Sheet: DEGs_DSvsINN
DEGs between DS and INN (Log2 FC>=1.5, padj < 0.01)
Gene ID	SP	TMHMM	Description	GO Names	log2FC	padj
GPALN_014919	+	-	putative effector protein		-1.55306	2.42644e-18

## Sheet: DEGs_DSvsSSI
DEGs between DS and SSI (Log2 FC>=1.5, padj < 0.01)
Gene ID	SP	TMHMM	Description	GO Names	log2FC	padj
GPALN_005847	-	-	BTB/POZ domain-containing protein 2	F:protein binding	1.53876	0.00155113
GPALN_010744	-	4	---NA---		-1.50665	1.95247e-08
GPALN_006587	+	-	Phospholipase A2-like protein Y52B11A.8	P:phospholipid metabolic process; P:arachidonic acid secretion; F:phospholipase A2 activity	-1.54711	0.000108312
GPALN_005097	+	-	---NA---		-1.54758	5.45622e-27
GPALN_006585	-	-	Phospholipase A2-like protein Y52B11A.8	P:phospholipid metabolic process; P:arachidonic acid secretion; F:phospholipase A2 activity	-1.5604	7.70437e-28
GPALN_010119	+	2	---NA---		-1.57559	3.56784e-06
GPALN_005105	+	-	---NA---		-1.61302	5.82031e-19
GPALN_005081	+	-	Subventral gland protein		-1.64609	1.30421e-22
GPALN_008133	-	-	LIM domain-containing protein, variant	F:metal ion binding	-1.6781	2.60894e-16
GPALN_014106	-	-	---NA---		-1.70116	8.14929e-28
GPALN_005104	-	-	---NA---		-1.74973	2.2665e-07
GPALN_001299	-	-	C-type lecitn		-1.80307	3.79382e-26
GPALN_000558	+	-	---NA---		-1.81834	1.9299e-11
GPALN_001135	-	-	C-type lecitn		-1.85498	1.50626e-09
GPALN_003941	+	-	---NA---		-1.92213	3.20037e-35
GPALN_005082	+	-	---NA---		-1.92545	3.45276e-07
GPALN_001300	-	-	C-type lecitn		-1.95136	0.000617427
GPALN_005103	+	-	---NA---		-2.02157	1.22033e-18
GPALN_015826	+	-	---NA---		-2.03766	1.8559e-05
GPALN_012260	+	-	---NA---		-2.05063	0.000214529
GPALN_013142	+	-	---NA---		-2.14335	2.05918e-06

## Sheet: DEGs_INNvsSSI
DEGs between INN and SSI (Log2 FC>=1.5, padj < 0.01)
Gene ID	SP	TMHMM	Description	GO Names	log2FC	padj
GPALN_001038	-	-	DHRS4 dehydrogenase/reductase 4	P:oxidation-reduction process; F:L-iditol 2-dehydrogenase activity	2.22246	1.17564e-09
GPALN_002597	-	2	---NA---		2.19822	9.76394e-08
GPALN_004568	+	2	---NA---		2.13363	4.31155e-05
GPALN_010190	+	-	---NA---		2.09688	0.00054271
GPALN_014050	-	-	---NA---		2.01635	1.42002e-23
GPALN_015934	-	-	FACT complex subunit SSRP1, HMG_box domain	P:DNA recombination; P:chromatin remodeling; P:positive regulation of innate immune response; P:positive regulation of transcription by RNA polymerase II; F:transcription factor binding; F:DNA binding, bending; C:nuclear chromatin; C:cytoplasm	1.93133	0.00185258
GPALN_002494	+	-	putative gland protein g4e02		1.91485	0.000302023
GPALN_010902	-	-	thiazole biosynthetic enzyme, THI4, vit B1 biosynthesis	P:heterocycle biosynthetic process; P:aromatic compound biosynthetic process; P:sulfur compound biosynthetic process; P:organic cyclic compound biosynthetic process; P:organonitrogen compound biosynthetic process; F:transferase activity; F:metal ion binding; C:cytoplasm	1.86576	7.98234e-08
GPALN_015610	-	-	G-patch domain containing protein	F:nucleic acid binding	1.81463	0.00388821
GPALN_014919	+	-	putative effector protein		1.78852	1.3965e-26
GPALN_003745	-	-	UDP-glucoronosyl and UDP-glucosyl transferase	F:catalytic activity	1.7025	1.79682e-16
GPALN_010189	-	-	protein dj-1beta, PARK7, redox-dependent molecular chaperone	F:DNA binding	1.70125	0.00236443
GPALN_007053	-	-	RBP-1 protein	F:protein binding	1.62834	1.29844e-07
GPALN_010428	-	-	Protein CBG06429	P:signal transduction; F:hormone activity; C:extracellular region	1.61449	2.93218e-11
GPALN_002696	-	-	UDP-glucuronosyl UDP-glucosyltransferase domain containing protein	F:UDP-glycosyltransferase activity	1.61209	1.01526e-34
GPALN_005847	-	-	BTB/POZ domain-containing protein 2, BTBD1_9	F:protein binding	1.57749	0.00059556
GPALN_014309	+	1	---NA---		1.56997	0.00955997
GPALN_012316	-	-	---NA---		1.55761	0.00460807
GPALN_015269	-	-	BTB/POZ domain-containing protein 2-like, BTBD1_34	F:protein binding	1.55084	1.55281e-06
GPALN_005938	-	-	MATH and BTB:POZ domain containing protein	F:protein binding	1.52983	1.1136e-05
GPALN_003362	-	-	---NA---		-1.503	2.25493e-09
GPALN_015112	-	-	---NA---		-1.51241	0.00211667
GPALN_015214	-	-	putative gland protein G20E03		-1.51637	1.00031e-08
GPALN_014953	-	-	---NA---		-1.5363	2.58414e-11
GPALN_005104	-	-	---NA---		-1.56876	2.14328e-06
GPALN_010165	-	-	expansin B3	F:carbohydrate binding	-1.56934	1.45349e-09
GPALN_014982	-	-	---NA---		-1.57672	1.83192e-07
GPALN_006066	-	-	---NA---		-1.58135	2.5309e-21
GPALN_005765	+	-	extracellular solute-binding protein, ABC transporter substrate-binding protein		-1.59193	0.00733533
GPALN_003867	+	-	venom C-type lectin mannose binding isoform 1	F:calcium ion binding; F:carbohydrate binding; F:metal ion binding; C:extracellular region	-1.5987	6.5226e-19
GPALN_014887	-	-	---NA---		-1.61694	3.50733e-05
GPALN_005097	+	-	---NA---		-1.63596	6.62846e-19
GPALN_015643	-	1	---NA---		-1.65031	2.39754e-06
GPALN_001298	+	-	C-type lectin		-1.66302	4.67207e-07
GPALN_010089	-	-	p-loop containing nucleoside triphosphate hydrolase	P:protein phosphorylation; F:protein kinase activity; F:ATP binding; F:GTP binding; F:hydrolase activity	-1.66691	2.09549e-16
GPALN_006059	+	-	---NA---		-1.68124	1.50473e-05
GPALN_015248	+	-	GHF5 endo-1,4-beta-glucanase precursor, cellulase	P:carbohydrate metabolic process; F:hydrolase activity, hydrolyzing O-glycosyl compounds	-1.70333	2.33091e-15
GPALN_015674	-	-	---NA---		-1.71523	1.00362e-15
GPALN_006820	+	-	dnaJ homolog subfamily A member 4-like	F:ion binding	-1.74383	2.96689e-33
GPALN_005107	+	-	---NA---		-1.78735	7.58843e-22
GPALN_006585	-	-	Phospholipase A2-like protein Y52B11A.8	P:phospholipid metabolic process; P:arachidonic acid secretion; F:phospholipase A2 activity	-1.79426	1.24371e-15
GPALN_000726	-	-	---NA---		-1.81397	3.94051e-07
GPALN_010598	+	-	beta-1,4-endoglucanase precursor, cellulase	P:carbohydrate metabolic process; P:polysaccharide catabolic process; F:hydrolase activity, hydrolyzing O-glycosyl compounds; F:carbohydrate binding	-1.83877	1.05815e-05
GPALN_014107	+	-	---NA---		-1.88007	0.00771497
GPALN_006587	+	-	Phospholipase A2-like protein Y52B11A.8	P:phospholipid metabolic process; P:arachidonic acid secretion; F:phospholipase A2 activity	-1.88836	1.29854e-14
GPALN_001299	-	-	C-type lectin		-1.95718	1.70779e-32
GPALN_005105	+	-	---NA---		-1.9884	8.28203e-40
GPALN_002325	-	-	BSD domain protein		-1.98888	0.0066258
GPALN_001300	-	-	C-type lectin		-2.03469	2.54676e-31
GPALN_005081	+	-	---NA---		-2.03768	7.6035e-30
GPALN_000558	+	-	---NA---		-2.062	1.27507e-11
GPALN_014106	-	-	---NA---		-2.09984	4.69533e-07
GPALN_005082	+	-	---NA---		-2.35235	2.30687e-34
GPALN_005103	+	-	---NA---		-2.35242	2.31083e-38

## Sheet: intersect_DSvsSSI&INNvsSSI 
DEG intersect between DSvsSSI and INNvsSSI (Log2 FC>=1.5, padj < 0.01)
Gene ID	espression change	SP	TMHMM	Description	GO Names
GPALN_005847	UP	-	-	BTB/POZ domain-containing protein 2	F:protein binding
GPALN_000558	DOWN	+	-	---NA---
GPALN_001299	DOWN	-	-	---NA---
GPALN_001300	DOWN	-	-	---NA---
GPALN_005081	DOWN	+	-	---NA---
GPALN_005082	DOWN	+	-	---NA---
GPALN_005097	DOWN	+	-	---NA---
GPALN_005103	DOWN	+	-	---NA---
GPALN_005104	DOWN	-	-	---NA---
GPALN_005105	DOWN	+	-	---NA---
GPALN_006585	DOWN	-	-	Phospholipase A2-like protein Y52B11A.8	P:phospholipid metabolic process; P:arachidonic acid secretion; F:phospholipase A2 activity
GPALN_006587	DOWN	+	-	Phospholipase A2-like protein Y52B11A.8	P:phospholipid metabolic process; P:arachidonic acid secretion; F:phospholipase A2 activity
GPALN_014106	DOWN	-	-	---NA---
