# Supplementary material for: Belowground Chemical Interactions: An Insight Into Host-Specific Behavior of Globodera spp. Hatched in Root Exudates From Potato and Its Wild Relative, Solanum sisymbriifolium
Source: Front Plant Sci. 2022 Jan 12;12:802622. doi: 10.3389/fpls.2021.802622 (PMC8791010; doi:10.3389/fpls.2021.802622)
Supplement: Supplementary file 6 [file Data_Sheet_2.XLSX]

## Sheet: DEGs_DSvsINN
DEGs between DS and INN (Log2 FC>=1.5, padj < 0.01)
Gene ID	SP	TMHMM	Description	GO Names	log2FC	padj
GROS_g04684	+	-	---NA---		2.40873	0.000144547

## Sheet: DEGs_DSvsSSI
DEGs between DS and SSI (Log2 FC>=1.5, padj < 0.01)
Gene ID	SP	TMHMM	Description	GO Names	log2FC	padj
GROS_g05367	+	-	---NA---		2.61839	0.00663326
GROS_g08029	+	-	---NA---		2.4503	0.00613433
GROS_g05366	+	-	---NA---		2.38668	0.00177952
GROS_g07382	-	5	7TM GPCR, serpentine receptor class ab (Srab)	P:sensory perception of chemical stimulus; C:membrane; C:integral component of membrane	2.31974	0.000775862
GROS_g02471	-	-	esophageal gland-localized secretory protein 15 (GLAND15, G32G11)		2.24781	0.00539752
GROS_g08336	+	-	---NA---		2.1934	2.83871e-06
GROS_g02482	-	-	putative chromosome segregation ATPase	P:phosphorylation; P:carbohydrate phosphorylation; F:ribokinase activity; F:kinase activity; F:transferase activity; C:membrane; C:integral component of membrane	2.16833	0.00442278
GROS_g13144	-	-	---NA---		2.15749	0.00586913
GROS_g02431	+	-	---NA---		1.94365	0.003678
GROS_g10733	-	-	Glycosyltransferase family 92 protein ZK381.2	F:transferase activity; F:transferase activity, transferring glycosyl groups; C:membrane; C:integral component of membrane	1.90247	0.000153047
GROS_g02470	+	-	esophageal gland-localized secretory protein 15 (GLAND15, G32G11)		1.88624	1.7843e-09
GROS_g08368	-	-	galectin domain	F:carbohydrate binding	1.83953	5.23955e-06
GROS_g01682	-	4	C. elegans M60.4 orthologue	C:integral component of membrane	1.83804	5.09892e-25
GROS_g06560	+	-	---NA---		1.82316	8.48727e-96
GROS_g09635	-	-	Single-minded 2, SIM bHLH transcription factor 2	F:protein dimerization activity	1.77935	0.000295318
GROS_g03627	-	1	---NA---		1.77768	0.00280699
GROS_g10889	+	-	nuclear envelope pore membrane protein POM 121-like	P:carboxylic acid metabolic process; F:catalytic activity; F:carboxy-lyase activity; F:pyridoxal phosphate binding	1.7677	0.000483169
GROS_g06279	+	-	translation initiation factor IF-2	P:translation; P:translational initiation; F:nucleotide binding; F:translation initiation factor activity; F:GTPase activity; F:GTP binding; C:cytoplasm	1.74726	0.00346001
GROS_g04684	+	-	---NA---		1.74192	0.0011324
GROS_g06323	-	-	---NA---		1.71848	7.41056e-09
GROS_g08343	+	-	hypothetical protein FO519_000038		1.69267	0.00111168
GROS_g08576	-	-	leukocyte elastase inhibitor-like	C:extracellular space	1.66239	5.78894e-05
GROS_g05724	+	-	glycoside hydrolase family 32 protein (GH32), inveratse	F:hydrolase activity	1.6394	6.05538e-06
GROS_g09560	-	-	---NA---		1.63141	2.31303e-07
GROS_g12056	+	-	---NA---		1.60021	4.20607e-15
GROS_g09038	+	-	glutathione synthetase	P:glutathione biosynthetic process; F:glutathione synthase activity; F:ATP binding	1.59818	5.47673e-05
GROS_g08159	-	-	heat shock protein 12.6, Hsp20	F:signaling receptor binding	1.59377	9.43726e-08
GROS_g02432	-	-	secreted clade V protein domain SCVP		1.57575	2.98962e-05
GROS_g05679	-	-	von Willebrand factor domain-containing protein	C:cellular anatomical entity	1.57199	1.17673e-05
GROS_g13743	+	-	predicted hypodermis protein		1.55344	0.00100859
GROS_g12110	-	7	---NA---		1.53742	2.63009e-06
GROS_g05676	-	1	---NA---		1.53285	3.44122e-05
GROS_g05688	+	-	---NA---		-1.53546	6.64078e-20
GROS_g02411	-	-	LIM domain-containing protein, variant	F:metal ion binding	-1.53616	1.64374e-23
GROS_g00816	-	-	Galectin, carbohydrate recognition domain and Concanavalin A-like lectin/glucanases superfamily domain and Concanavalin A-like lectin/glucanase, subgroup domain-containing protein	F:carbohydrate binding	-1.53698	3.55911e-24
GROS_g07446	-	-	glycoside hydrolase family 5 protein, CH5-2 cellulase	P:carbohydrate metabolic process; F:hydrolase activity, hydrolyzing O-glycosyl compounds	-1.54167	2.14265e-30
GROS_g11319	-	-	---NA---		-1.5457	0.00275562
GROS_g01647	-	-	---NA---		-1.5618	0.000417732
GROS_g08311	-	-	---NA---		-1.56549	4.06888e-32
GROS_g06466	-	-	---NA---		-1.56871	8.70802e-34
GROS_g01646	+	3	Emopamil-binding family-containing protein; C. elegans ZK84.2 and Y38H6C.16orthologues	P:sterol metabolic process; F:cholestenol delta-isomerase activity; C:membrane; C:integral component of membrane	-1.61206	8.97837e-11
GROS_g10505	+	-	beta-1,4-endoglucanase precursor, Cellulase	P:carbohydrate metabolic process; F:cellulase activity	-1.64972	5.7711e-29
GROS_g04936	-	-	---NA---		-1.66402	5.52591e-33
GROS_g00250	+	-	CRE-DCT-18 protein	C:sarcoglycan complex; C:membrane; C:integral component of membrane	-1.66951	5.44446e-30
GROS_g03480	+	1	---NA---		-1.74755	2.76677e-21
GROS_g12709	+	-	---NA---		-1.75058	5.63126e-21
GROS_g00815	-	-	Galectin domain containing protein	F:carbohydrate binding	-1.75612	4.49342e-29
GROS_g00460	+	2	---NA---		-1.75714	7.02966e-09
GROS_g06054	-	-	---NA---		-1.76886	1.10841e-37
GROS_g08176	-	-	---NA---		-1.83834	1.06439e-39
GROS_g02466	-	-	Galectin, carbohydrate recognition domain and Concanavalin A-like lectin/glucanases superfamily domain and Concanavalin A-like lectin/glucanase, subgroup domain-containing protein	F:carbohydrate binding	-1.90047	2.04945e-22
GROS_g13992	+	-	---NA---		-2.03204	1.25207e-18
GROS_g11230	-	-	C-type lectin mannose-binding isoform-like isoform X2	P:modulation of process of other organism; F:carbohydrate binding; F:toxin activity; C:extracellular region	-2.05949	6.4309e-29
GROS_g11229	-	-	C-type lectin mannose-binding isoform-like isoform X2	P:modulation of process of other organism; F:carbohydrate binding; F:toxin activity; C:extracellular region	-2.08345	3.10365e-36
GROS_g03476	+	-	expansin-like protein	P:carbohydrate metabolic process; F:hydrolase activity, hydrolyzing O-glycosyl compounds; F:carbohydrate binding; F:polysaccharide binding	-2.10301	1.96747e-06
GROS_g06617	-	-	integrase core domain protein	P:proteolysis; P:DNA integration; F:nucleic acid binding; F:aspartic-type endopeptidase activity; F:zinc ion binding; C:membrane; C:integral component of membrane	-2.32438	2.31399e-29
GROS_g07852	+	-	Transthyretin-like family protein	C:extracellular space; C:cell surface	-2.3401	1.10841e-37
GROS_g01645	-	-	Galectin domain containing protein	P:regulation of gene expression; F:carbohydrate binding; C:cellular anatomical entity	-2.53394	8.25691e-16
GROS_g13643	+	-	---NA---		-2.76352	6.40196e-17
GROS_g13052	-	2	metal cation transporter (ZINC/IRON), ZIP family	P:transport; C:membrane	-2.93161	6.54329e-39
GROS_g13640	+	-	---NA---		-2.99172	1.10457e-34
GROS_g10940	+	-	FAD-binding domain-containing protein	P:oxidation-reduction process; F:oxidoreductase activity; F:FAD binding	-4.01838	5.90867e-31

## Sheet: DEGs_INNvsSSI
DEGs between INN and SSI (Log2 FC>=1.5, padj < 0.01)
Gene ID	SP	TMHMM	Description	GO Names	log2FC	padj
GROS_g05366	+	-	---NA---		3.53942	0.000110467
GROS_g08336	+	-	---NA---		2.28563	9.05961e-07
GROS_g11413	-	-	---NA---		2.2685	0.0016238
GROS_g01682	-	4	C. elegans M60.4 orthologue	C:integral component of membrane	2.22209	9.20865e-36
GROS_g10673	-	-	UDP-glucuronosyl UDP-glucosyltransferase domain containing protein	P:mitochondrial fusion; F:GTPase activity; F:GTP binding; F:glucuronosyltransferase activity; F:UDP-glycosyltransferase activity; F:transferase activity; F:transferase activity, transferring glycosyl groups; F:transferase activity, transferring hexosyl groups; C:mitochondrial outer membrane; C:membrane; C:integral component of membrane	2.19085	0.00623725
GROS_g02499	+	1	---NA---		2.14294	0.00657928
GROS_g12056	+	-	---NA---		2.08549	6.05926e-25
GROS_g13144	-	-	---NA---		2.04675	0.0075915
GROS_g09113	-	-	Protein CBG06429	P:signal transduction; F:hormone activity; C:extracellular region	1.94333	1.38393e-26
GROS_g04557	+	-	triacylglycerol lipase, C. elegans orthologue lips-7	P:lipid catabolic process; F:lipase activity, hydrolase activity	1.85324	2.75137e-07
GROS_g08159	-	-	heat shock protein 12.6, Hsp20	F:signaling receptor binding	1.84982	3.40924e-10
GROS_g06560	+	-	---NA---		1.82437	5.19032e-96
GROS_g05676	-	1	---NA---		1.75456	1.43324e-06
GROS_g01679	+	1	---NA---		1.75178	0.00688858
GROS_g10889	+	-	nuclear envelope pore membrane protein POM 121-like	P:carboxylic acid metabolic process; F:catalytic activity; F:carboxy-lyase activity; F:pyridoxal phosphate binding	1.73309	0.00054793
GROS_g11086	+	-	RING type domain protein		1.7218	0.00553458
GROS_g12110	-	7	---NA---		1.70699	2.04876e-07
GROS_g06323	-	-	---NA---		1.68553	1.21588e-08
GROS_g03625	+	-	Uncharacterised protein	C:membrane; C:integral component of membrane	1.6514	1.21783e-26
GROS_g12499	-	-	---NA---		1.64721	5.33897e-09
GROS_g09037	-	-	Glutathione synthetase, GSS	P:glutathione biosynthetic process; F:glutathione synthase activity; F:ATP binding; F:ion binding	1.64543	6.88045e-05
GROS_g09635	-	-	Single-minded 2, SIM bHLH transcription factor 2	P:regulation of transcription, DNA-templated; F:DNA binding; F:DNA-binding transcription factor activity; F:protein dimerization activity; C:nucleus; C:transcription regulator complex; C:cytoplasm	1.61356	0.000837234
GROS_g08138	-	-	---NA---		1.60241	0.00121897
GROS_g05289	-	-	---NA---		1.58194	3.74706e-06
GROS_g02358	+	-	similar to 10C02/4E02 family		1.5503	1.27904e-19
GROS_g05974	+	-	---NA---		1.5337	4.66215e-20
GROS_g08576	-	-	leukocyte elastase inhibitor-like	C:extracellular space; C:membrane; C:integral component of membrane	1.53294	0.00017398
GROS_g05724	+	-	glycoside hydrolase family 32 protein (GH32), inveratse	F:hydrolase activity	1.52854	1.93366e-05
GROS_g08979	+	-	Zinc Finger, A20-type domain	F:DNA binding; F:zinc ion binding	1.51824	0.00958565
GROS_g00250	+	-	CRE-DCT-18 protein	C:sarcoglycan complex; C:membrane; C:integral component of membrane	-1.50989	1.71804e-24
GROS_g07446	-	-	glycoside hydrolase family 5 protein, CH5-2 cellulase	P:carbohydrate metabolic process; F:hydrolase activity, hydrolyzing O-glycosyl compounds	-1.52144	1.86541e-29
GROS_g04936	-	-	---NA---		-1.57326	1.92838e-29
GROS_g10505	+	-	beta-1,4-endoglucanase precursor, Cellulase	P:carbohydrate metabolic process; F:cellulase activity; F:hydrolase activity, hydrolyzing O-glycosyl compounds	-1.58219	1.53369e-26
GROS_g10585	+	-	expansin B2		-1.58346	5.54785e-17
GROS_g10954	+	-	glycosyl hydrolase, family 18; chitinase	P:carbohydrate metabolic process	-1.59544	0.000543759
GROS_g13992	+	-	---NA---		-1.6056	1.09563e-11
GROS_g02634	+	-	---NA---		-1.6108	1.6753e-15
GROS_g02373	+	-	Serine carboxypeptidase ctsa-1.1	P:proteolysis; F:serine-type carboxypeptidase activity	-1.63297	1.05201e-43
GROS_g00816	-	-	Galectin, carbohydrate recognition domain and Concanavalin A-like lectin/glucanases superfamily domain and Concanavalin A-like lectin/glucanase, subgroup domain-containing protein	F:carbohydrate binding	-1.64425	1.98166e-27
GROS_g03480	+	1	---NA---		-1.67081	1.64548e-19
GROS_g06054	-	-	---NA---		-1.7117	4.08487e-35
GROS_g08176	-	-	---NA---		-1.731	3.59336e-35
GROS_g11229	-	-	C-type lectin mannose-binding isoform-like isoform X2		-1.76603	3.37859e-26
GROS_g11230	-	-	C-type lectin mannose-binding isoform-like isoform X2		-1.77852	1.73908e-21
GROS_g02466	-	-	Galectin, carbohydrate recognition domain and Concanavalin A-like lectin/glucanases superfamily domain and Concanavalin A-like lectin/glucanase, subgroup domain-containing protein	F:carbohydrate binding	-1.78354	8.87832e-20
GROS_g01646	+	3	Emopamil-binding family-containing protein, C. elegans orthologue ZK84.2	P:sterol metabolic process; F:cholestenol delta-isomerase activity; C:membrane; C:integral component of membrane	-1.78979	3.07085e-13
GROS_g00815	-	-	Galectin domain containing protein	F:carbohydrate binding	-1.79234	5.4474e-30
GROS_g12651	+	-	glycosyl hydrolase, family 18, C. elegans cht-1	P:carbohydrate metabolic process; P:macromolecule catabolic process; P:response to fungus; F:hydrolase activity, hydrolyzing O-glycosyl compounds; C:cellular anatomical entity	-1.83567	6.68372e-17
GROS_g12709	+	-	---NA---		-1.84938	2.409e-23
GROS_g06617	-	-	integrase core domain protein	P:proteolysis; P:DNA integration; F:nucleic acid binding; F:aspartic-type endopeptidase activity; F:zinc ion binding; C:membrane; C:integral component of membrane	-1.89692	2.95018e-19
GROS_g10955	-	-	glycosyl hydrolase, family 18, chitinase	P:carbohydrate metabolic process	-1.92523	1.29624e-07
GROS_g13643	+	-	---NA---		-2.10458	8.08321e-10
GROS_g07852	+	-	Transthyretin-like family protein	C:extracellular space; C:cell surface	-2.28885	9.20865e-36
GROS_g11008	+	-	beta-1,4-endoglucanase precursor, cellulase	P:carbohydrate metabolic process; F:hydrolase activity, hydrolyzing O-glycosyl compounds	-2.40832	3.78728e-06
GROS_g13640	+	-	---NA---		-2.42742	9.41366e-23
GROS_g13052	-	2	metal cation transporter (ZINC/IRON), ZIP family	P:transport; C:membrane	-2.45588	2.13229e-27
GROS_g01645	-	-	Galectin domain containing protein	P:regulation of gene expression; F:carbohydrate binding; C:cellular anatomical entity	-2.66084	2.28454e-17
GROS_g03476	+	-	expansin-like protein	P:carbohydrate metabolic process; F:hydrolase activity, hydrolyzing O-glycosyl compounds; F:carbohydrate binding; F:polysaccharide binding	-2.67188	6.07058e-10
GROS_g10940	+	-	FAD-binding domain-containing protein	P:oxidation-reduction process; F:oxidoreductase activity; F:FAD binding	-3.23955	2.23724e-20

## Sheet: intersect_DSvsSSI&INNvsSSI 
DEG intersect between DSvsSSI and INNvsSSI (Log2 FC>=1.5, padj < 0.01)
Gene ID	espression change	SP	TMHMM	Description	GO Names
GROS_g05366	UP	+	-	---NA---
GROS_g08336	UP	+	-	---NA---
GROS_g12056	UP	+	-	---NA---
GROS_g13144	UP	-	-	---NA---
GROS_g08159	UP	-	-	heat shock protein 12.6, Hsp20	F:signaling receptor binding
GROS_g06560	UP	+	-	---NA---
GROS_g05676	UP	-	1	---NA---
GROS_g10889	UP	+	-	nuclear envelope pore membrane protein POM 121-like	P:carboxylic acid metabolic process; F:catalytic activity; F:carboxy-lyase activity; F:pyridoxal phosphate binding
GROS_g12110	UP	-	7	---NA---
GROS_g06323	UP	-	-	---NA---
GROS_g09635	UP	-	-	Single-minded 2, SIM bHLH transcription factor 2	P:regulation of transcription, DNA-templated; F:DNA binding; F:DNA-binding transcription factor activity; F:protein dimerization activity; C:nucleus; C:transcription regulator complex; C:cytoplasm
GROS_g08576	UP	-	-	leukocyte elastase inhibitor-like	C:extracellular space; C:membrane; C:integral component of membrane
GROS_g05724	UP	+	-	glycoside hydrolase family 32 protein (GH32), inveratse	F:hydrolase activity
GROS_g00250	DOWN	+	-	CRE-DCT-18 protein	C:sarcoglycan complex; C:membrane; C:integral component of membrane
GROS_g07446	DOWN	-	-	glycoside hydrolase family 5 protein, CH5-2 cellulase	P:carbohydrate metabolic process; F:hydrolase activity, hydrolyzing O-glycosyl compounds
GROS_g04936	DOWN	-	-	---NA---
GROS_g10505	DOWN	+	-	beta-1,4-endoglucanase precursor, Cellulase	P:carbohydrate metabolic process; F:cellulase activity; F:hydrolase activity, hydrolyzing O-glycosyl compounds
GROS_g13992	DOWN	+	-	---NA---
GROS_g00816	DOWN	-	-	Galectin, carbohydrate recognition domain and Concanavalin A-like lectin/glucanases superfamily domain and Concanavalin A-like lectin/glucanase, subgroup domain-containing protein	F:carbohydrate binding
GROS_g03480	DOWN	+	1	---NA---
GROS_g06054	DOWN	-	-	---NA---
GROS_g08176	DOWN	-	-	---NA---
GROS_g11229	DOWN	-	-	C-type lectin mannose-binding isoform-like isoform X2
GROS_g11230	DOWN	-	-	C-type lectin mannose-binding isoform-like isoform X2
GROS_g02466	DOWN	-	-	Galectin, carbohydrate recognition domain and Concanavalin A-like lectin/glucanases superfamily domain and Concanavalin A-like lectin/glucanase, subgroup domain-containing protein	F:carbohydrate binding
GROS_g01646	DOWN	+	3	Emopamil-binding family-containing protein, C. elegans orthologue ZK84.2	P:sterol metabolic process; F:cholestenol delta-isomerase activity; C:membrane; C:integral component of membrane
GROS_g00815	DOWN	-	-	Galectin domain containing protein	F:carbohydrate binding
GROS_g12709	DOWN	+	-	---NA---
GROS_g06617	DOWN	-	-	integrase core domain protein	P:proteolysis; P:DNA integration; F:nucleic acid binding; F:aspartic-type endopeptidase activity; F:zinc ion binding; C:membrane; C:integral component of membrane
GROS_g13643	DOWN	+	-	---NA---
GROS_g07852	DOWN	+	-	Transthyretin-like family protein	C:extracellular space; C:cell surface
GROS_g13640	DOWN	+	-	---NA---
GROS_g13052	DOWN	-	2	metal cation transporter (ZINC/IRON), ZIP family	P:transport; C:membrane
GROS_g01645	DOWN	-	-	Galectin domain containing protein	P:regulation of gene expression; F:carbohydrate binding; C:cellular anatomical entity
GROS_g03476	DOWN	+	-	expansin-like protein	P:carbohydrate metabolic process; F:hydrolase activity, hydrolyzing O-glycosyl compounds; F:carbohydrate binding; F:polysaccharide binding
GROS_g10940	DOWN	+	-	FAD-binding domain-containing protein	P:oxidation-reduction process; F:oxidoreductase activity; F:FAD binding
